# Supplementary material for: Mature sperm small-RNA profile in the sparrow: implications for transgenerational effects of age on fitness
Source: Environ Epigenet. 2019 May 21;5(2):dvz007. doi: 10.1093/eep/dvz007 (PMC6527922; doi:10.1093/eep/dvz007)
Supplement: dvz007_Supplementary_Data [file dvz007_supplementary_data.zip]

Archive with 5 entries (5 files):
- Matsushima et al Supplementary table 1.xls
- Matsushima et al Supplementary table 2.xls
- Matsushima et al Supplementary table 3.xls
- Matsushima et al Supplementary table 4.xls
- Matsushima et al Suppl Material final.docx
