# Supplementary material for: Mature sperm small-RNA profile in the sparrow: implications for transgenerational effects of age on fitness
Source: Environ Epigenet. 2019 May 21;5(2):dvz007. doi: 10.1093/eep/dvz007 (PMC6527922; doi:10.1093/eep/dvz007)
Supplement: dvz007_Supplementary_Data [file dvz007_supplementary_data.zip › Matsushima et al Supplementary table 1.xls]

## Sheet: miRNA_readcount.txt
Supplementary table 1: Readcounts of aged and prime sparrow sperm samples using zebrafinch miRNA entries on miRBase.
name	a1	a2	a3	a4	a5	a6	a7	a8	a9	p1	p2	p3	p4	p5	p6	p7	p8
tgu-let-7a-1-3p	1	0	0	0	0	0	4	0	0	0	0	0	0	0	0	0	0
tgu-let-7a-2-3p	2	0	3	0	0	0	0	0	0	0	0	0	0	0	0	0	0
tgu-let-7a-4-3p	0	0	0	0	1	0	30	0	0	0	0	0	0	0	0	0	0
tgu-let-7a-5p	22741	1944	11093	1202	5816	3481	4117	161	188	576	1283	2393	251	450	163	813	3007
tgu-let-7b-3p	4	0	12	0	0	0	9	0	0	0	0	0	0	0	0	0	0
tgu-let-7b-5p	187	175	103	62	101	1032	157	4	141	8	36	17	0	132	0	100	69
tgu-let-7c-3p	0	0	0	0	0	0	0	0	0	1	0	0	0	0	0	0	0
tgu-let-7c-5p	236	258	75	66	38	110	62	2	0	7	25	57	1	0	55	0	83
tgu-let-7d-3p	5	0	2	0	1	0	0	0	0	0	0	0	0	0	0	0	0
tgu-let-7d-5p	99	1	14	0	10	1	15	1	0	2	3	0	0	1	0	1	6
tgu-let-7e-3p	1	0	0	0	0	0	4	0	0	0	0	0	0	0	0	0	0
tgu-let-7e-5p	5982	608	4657	614	1089	2934	1431	104	59	71	480	2607	186	331	67	401	1231
tgu-let-7f-3p	0	0	0	0	0	0	0	0	0	0	0	0	0	0	0	0	0
tgu-let-7f-5p	34435	753	10589	1593	5083	1660	4384	220	272	606	1158	2495	293	351	164	330	3489
tgu-let-7g-3p	0	0	0	0	0	0	0	0	0	0	0	0	0	0	0	0	0
tgu-let-7g-5p	549	128	181	44	120	109	350	6	65	119	53	36	0	42	0	1	68
tgu-let-7i-3p	0	0	0	0	0	0	0	1	0	0	0	0	0	0	0	0	0
tgu-let-7i-5p	2549	53	482	239	623	411	1232	29	0	200	515	251	0	46	0	0	245
tgu-miR-1-1-5p	0	0	0	0	0	0	0	0	0	0	0	0	0	0	0	0	0
tgu-miR-1-2-5p	0	0	0	0	0	0	0	0	0	0	0	0	0	0	0	0	0
tgu-miR-1-3p	5	0	0	51	0	0	0	0	0	0	0	0	0	0	0	0	5
tgu-miR-100-3p	0	0	0	0	0	0	2	0	0	0	0	0	0	0	0	0	0
tgu-miR-100-5p	275	384	91	32	63	3144	245	4	111	11	72	19	0	129	1	52	20
tgu-miR-101-1-5p	0	0	0	0	0	0	0	0	0	0	0	0	0	0	0	0	0
tgu-miR-101-2-5p	0	0	0	0	0	0	0	0	0	0	0	0	0	0	0	0	0
tgu-miR-101-3p	193	0	44	70	32	54	172	5	0	54	63	63	0	0	0	0	24
tgu-miR-103-3p	292	0	46	66	54	27	52	8	0	28	30	10	0	1	1	0	31
tgu-miR-103-5p	0	0	0	0	0	0	0	0	0	0	0	0	0	0	0	0	0
tgu-miR-106-3p	0	0	0	0	0	0	0	0	0	0	0	0	0	0	0	0	0
tgu-miR-106-5p	7	0	3	0	0	0	26	0	0	1	0	0	0	0	0	0	0
tgu-miR-107	71	0	9	22	5	9	13	2	0	3	8	0	0	1	1	0	10
tgu-miR-10a-3p	0	0	0	0	0	0	0	0	0	1	0	0	0	0	0	0	0
tgu-miR-10a-5p	39486	1034	5459	5214	4880	1298	24057	420	435	333	5212	7467	721	634	215	497	886
tgu-miR-122-3p	0	0	0	0	0	0	0	0	0	0	0	0	0	0	0	0	0
tgu-miR-122-5p	0	0	0	0	0	0	0	0	0	0	0	0	0	0	0	0	0
tgu-miR-124-3p	0	0	0	0	0	0	8	0	0	0	0	0	0	0	0	0	0
tgu-miR-124-5p	0	0	0	0	0	0	0	0	0	0	0	0	0	0	0	0	0
tgu-miR-125-1-3p	57	0	3	0	5	0	0	0	0	1	4	0	0	0	0	0	3
tgu-miR-125-2-3p	14	0	9	0	0	0	5	1	0	1	3	0	0	0	0	0	1
tgu-miR-125-5p	85	1	43	0	14	37	110	0	0	1	7	0	0	0	0	0	14
tgu-miR-126-3p	0	0	0	0	0	0	0	0	0	0	0	0	0	0	0	0	0
tgu-miR-126-5p	0	0	0	0	0	0	0	0	0	0	0	0	0	0	0	0	1
tgu-miR-128-1-5p	0	0	0	0	0	0	0	0	0	1	0	0	0	0	0	0	0
tgu-miR-128-2-5p	0	0	0	0	0	0	0	0	0	0	0	0	0	0	0	0	0
tgu-miR-128-3p	82	138	24	0	10	50	15	0	0	9	2	8	0	0	0	0	16
tgu-miR-129-3p	0	0	1	0	0	0	0	0	0	0	0	0	0	0	0	0	0
tgu-miR-129-5p	0	0	0	0	0	0	0	0	0	0	0	0	0	0	0	0	0
tgu-miR-130a-3p	77	0	26	0	11	0	43	0	0	1	12	0	0	0	0	0	6
tgu-miR-130a-5p	9	0	4	0	0	0	0	0	0	1	0	0	0	0	0	0	0
tgu-miR-130b-3p	68	0	4	0	14	0	43	1	0	8	6	0	0	0	0	0	7
tgu-miR-130b-5p	32	0	11	0	17	55	0	0	55	3	3	0	0	110	0	0	0
tgu-miR-130c-3p	168	0	56	103	59	0	50	4	0	7	16	0	0	0	0	0	34
tgu-miR-130c-5p	0	0	0	0	0	0	0	0	0	0	0	0	0	0	0	0	0
tgu-miR-1329-3p	0	0	0	0	0	0	0	0	0	0	0	0	0	0	0	0	0
tgu-miR-1329-5p	3	0	0	0	0	0	6	1	0	1	1	0	0	0	0	0	0
tgu-miR-133-3p	0	0	0	0	0	0	0	0	0	0	3	0	0	0	0	0	2
tgu-miR-133-5p	0	0	0	0	0	0	0	0	0	0	0	0	0	0	0	0	0
tgu-miR-135a-1-3p	0	0	0	0	0	0	0	0	0	0	0	0	0	0	0	0	0
tgu-miR-135a-2-3p	0	0	0	0	0	0	0	0	0	0	0	0	0	0	0	0	0
tgu-miR-135a-5p	0	0	0	0	0	0	0	0	0	0	0	0	0	0	0	0	0
tgu-miR-135b	0	0	0	0	0	0	0	0	0	0	0	0	0	0	0	0	0
tgu-miR-137-3p	0	0	0	0	0	0	0	0	0	1	1	0	0	0	0	0	0
tgu-miR-137-5p	0	0	0	0	0	0	0	0	0	0	0	0	0	0	0	0	0
tgu-miR-138-1-3p	4	0	0	0	0	0	0	0	0	0	2	0	0	0	0	0	0
tgu-miR-138-2-3p	0	0	0	0	0	0	0	0	0	0	0	0	0	0	0	0	0
tgu-miR-138-5p	7	0	0	0	0	0	0	0	0	0	0	0	0	0	0	0	0
tgu-miR-1388-3p	0	0	0	0	2	0	22	0	0	0	0	0	0	0	0	0	0
tgu-miR-1388-5p	175	0	2	25	24	0	59	3	0	8	12	25	0	0	0	0	6
tgu-miR-139-3p	0	0	0	0	0	0	0	0	0	0	0	0	0	0	0	0	0
tgu-miR-139-5p	0	0	0	0	0	0	6	0	0	0	1	0	0	0	0	0	0
tgu-miR-1397-3p	0	0	0	0	0	0	0	0	0	0	0	0	0	0	0	0	0
tgu-miR-1397-5p	0	0	0	0	0	0	0	0	0	0	0	0	0	0	0	0	0
tgu-miR-140-3p	488	310	54	0	63	5662	93	4	357	44	54	50	0	120	213	0	30
tgu-miR-140-5p	0	0	0	0	0	0	8	0	0	0	0	0	0	0	0	0	0
tgu-miR-142-3p	0	0	0	0	0	0	39	0	0	0	0	0	0	0	0	0	0
tgu-miR-142-5p	73	0	11	0	8	39	532	1	0	1	3	0	0	0	0	0	11
tgu-miR-144-3p	0	0	0	0	0	0	0	0	0	0	0	0	0	0	0	0	0
tgu-miR-144-5p	0	0	0	0	0	0	0	1	0	0	0	0	0	0	0	0	0
tgu-miR-1451-3p	0	0	0	0	0	0	0	0	0	0	0	0	0	0	0	0	0
tgu-miR-1451-5p	0	0	0	0	0	0	0	0	0	1	0	0	0	0	0	0	0
tgu-miR-1460	0	0	0	0	0	0	0	0	0	0	0	0	0	0	0	0	0
tgu-miR-1467-3p	23	0	6	0	13	0	7	0	0	1	2	0	0	0	0	0	5
tgu-miR-1467-5p	0	0	0	0	0	0	0	0	0	0	0	0	0	0	0	0	0
tgu-miR-146a-3p	52	1	3	0	1	26	43	0	2	3	1	8	1	1	1	0	2
tgu-miR-146a-5p	101043	4375	11488	5369	12235	100982	15447	547	10468	2623	9003	8887	424	4534	4346	2785	2180
tgu-miR-146b-3p	11	0	7	0	0	158	9	0	0	0	1	0	0	1	0	0	1
tgu-miR-146b-5p	1828	144	754	378	451	3222	2856	67	41	83	820	76	134	3	63	1	125
tgu-miR-146c	956	201	40	23	59	68	376	5	2	8	25	3	0	6	1	1	19
tgu-miR-147	0	0	0	0	0	0	17	0	0	0	0	0	0	0	0	0	0
tgu-miR-148a-3p	6214	984	2040	349	1841	7107	1347	53	352	673	1057	470	0	552	428	87	541
tgu-miR-148a-5p	0	0	0	0	0	0	0	0	0	0	0	0	0	0	0	0	0
tgu-miR-148b	0	0	0	0	0	0	0	0	0	0	0	0	0	0	0	0	0
tgu-miR-153-1-5p	0	0	0	0	0	0	0	0	0	0	0	0	0	0	0	0	0
tgu-miR-153-2-5p	0	0	0	0	0	0	0	0	0	0	0	0	0	0	0	0	0
tgu-miR-153-3p	6	0	0	0	0	0	0	0	0	2	0	0	0	0	0	0	4
tgu-miR-155-3p	0	0	0	0	0	0	0	0	0	0	0	0	0	0	0	0	0
tgu-miR-155-5p	6	0	0	0	0	0	7	0	0	0	0	0	0	0	0	0	0
tgu-miR-1559	8	0	0	0	0	0	7	0	0	0	0	4	0	0	0	0	0
tgu-miR-15a-3p	0	0	0	0	0	0	0	0	0	0	0	0	0	0	0	0	0
tgu-miR-15a-5p	6	0	3	0	0	0	10	0	0	1	5	11	0	0	0	0	0
tgu-miR-15b-3p	0	0	0	0	0	0	0	0	0	0	0	0	0	0	0	0	0
tgu-miR-15b-5p	10	0	1	0	3	0	18	0	0	3	0	0	0	0	0	0	0
tgu-miR-15c-3p	0	0	0	0	0	0	0	0	0	0	0	0	0	0	0	0	0
tgu-miR-15c-5p	18	0	1	0	16	0	42	1	0	5	2	0	0	0	0	0	1
tgu-miR-1641	0	0	2	0	4	0	0	0	0	0	0	0	0	0	0	0	0
tgu-miR-1662	40	0	39	30	7	0	7	0	0	0	2	0	0	0	0	0	4
tgu-miR-1669	0	0	0	0	0	0	0	0	0	0	0	0	0	0	0	0	0
tgu-miR-1677-3p	0	0	0	0	0	0	0	0	0	0	0	0	0	0	0	0	0
tgu-miR-1677-5p	0	0	0	0	0	0	8	0	0	0	0	0	0	0	0	0	0
tgu-miR-16a-3p	0	0	0	0	0	0	0	0	0	0	0	0	0	0	0	0	0
tgu-miR-16a-5p	17	0	5	46	14	5	231	0	0	2	2	0	22	0	0	0	3
tgu-miR-16b-3p	17	0	0	0	6	0	28	0	0	5	4	0	0	0	0	0	0
tgu-miR-16b-5p	267	0	41	46	62	41	294	4	0	21	21	7	22	1	0	0	19
tgu-miR-16c	0	0	0	0	3	0	0	0	0	1	3	6	0	0	0	0	1
tgu-miR-1729-3p	0	0	0	0	0	0	11	0	0	0	0	0	0	0	0	0	0
tgu-miR-1729-5p	7	0	0	0	0	0	0	0	0	0	0	0	0	0	0	0	0
tgu-miR-1743	0	0	0	0	0	0	0	0	0	0	0	0	0	0	0	0	0
tgu-miR-1744	0	0	0	0	0	0	0	0	0	0	0	0	0	0	0	0	0
tgu-miR-1756	0	0	0	0	0	0	0	0	0	0	0	0	0	0	0	0	0
tgu-miR-1759	0	0	0	0	0	0	0	0	0	0	0	0	0	0	0	0	0
tgu-miR-1781	0	0	0	0	0	0	0	0	0	0	0	0	0	0	0	0	0
tgu-miR-1784-3p	0	0	0	0	0	0	0	0	0	0	0	0	0	0	0	0	0
tgu-miR-1784-5p	0	0	0	0	0	0	0	0	0	0	0	0	0	0	0	0	0
tgu-miR-1788	0	0	0	0	0	0	0	0	0	0	0	0	0	0	0	0	0
tgu-miR-1789	0	0	0	0	0	0	0	0	0	0	0	0	0	0	0	0	0
tgu-miR-1791	0	0	0	0	0	0	0	0	0	0	0	0	0	0	0	0	0
tgu-miR-17a-3p	4	0	0	0	0	0	0	0	0	0	1	0	0	0	0	0	0
tgu-miR-17a-5p	5	0	6	0	0	0	28	0	0	3	3	0	0	0	0	0	0
tgu-miR-1803-3p	0	0	0	0	0	0	0	0	0	0	0	0	0	0	0	0	0
tgu-miR-1803-5p	0	0	0	0	0	0	0	0	0	0	0	0	0	0	0	0	0
tgu-miR-1805-3p	0	0	0	0	0	0	0	0	0	0	0	0	0	0	0	0	0
tgu-miR-1805-5p	0	0	0	0	0	0	0	0	0	0	0	0	0	0	0	0	0
tgu-miR-181a-1-3p	0	0	0	25	0	0	11	1	0	0	0	0	0	0	0	0	0
tgu-miR-181a-2-3p	56	0	15	0	0	0	19	0	0	11	6	40	0	0	0	0	2
tgu-miR-181a-5p	3700	176	258	268	455	19	1189	11	1	431	511	107	94	1	1	0	212
tgu-miR-181b-1-3p	0	0	0	0	0	0	0	0	0	0	0	0	0	0	0	0	0
tgu-miR-181b-2-3p	0	0	0	0	0	0	0	0	0	0	0	0	0	0	0	0	0
tgu-miR-181b-5p	45	0	12	0	3	0	28	1	0	9	13	0	0	0	0	0	5
tgu-miR-183	4	0	0	0	0	338	41	0	0	0	2	0	0	69	0	0	0
tgu-miR-184	107	6	11	41	0	228	0	5	44	2	16	32	0	0	0	0	6
tgu-miR-187-3p	0	0	0	0	0	0	0	0	0	0	0	0	0	0	0	0	0
tgu-miR-187-5p	0	0	0	0	0	0	0	0	0	0	0	0	0	0	0	0	0
tgu-miR-18a	0	0	0	0	0	0	7	0	0	0	3	0	0	0	0	0	0
tgu-miR-18b	14	0	0	0	0	0	11	0	0	1	4	0	0	0	0	0	0
tgu-miR-190-3p	0	0	0	0	0	0	0	0	0	0	0	0	0	0	0	0	0
tgu-miR-190-5p	0	0	0	0	0	0	0	0	0	0	0	0	0	0	0	0	0
tgu-miR-192	0	0	0	0	0	0	0	0	0	0	0	0	0	0	0	0	0
tgu-miR-193a-3p	0	0	0	0	0	1	0	0	0	0	0	0	0	0	0	0	0
tgu-miR-193a-5p	0	0	0	0	0	0	0	0	0	0	0	0	0	0	0	0	0
tgu-miR-193b-3p	0	0	0	0	0	0	0	0	0	0	0	0	0	0	0	0	0
tgu-miR-193b-5p	0	0	9	0	0	0	0	0	0	0	0	0	0	0	0	0	0
tgu-miR-194-3p	0	0	0	0	0	0	0	0	0	0	0	0	0	0	0	0	0
tgu-miR-194-5p	18	0	0	0	0	0	8	23	0	1	12	0	0	0	0	0	1
tgu-miR-196	15	0	8	0	11	0	22	1	0	2	1	5	0	0	0	0	3
tgu-miR-199-3p	6	0	5	10	0	19	11	1	0	1	3	0	0	0	0	0	2
tgu-miR-199-5p	0	0	0	0	0	55	0	0	0	1	0	0	0	0	0	0	0
tgu-miR-19a-3p	320	0	21	27	14	0	132	2	0	100	27	24	0	0	0	0	15
tgu-miR-19a-5p	0	0	0	0	0	0	0	0	0	0	0	0	0	0	0	0	0
tgu-miR-19b-1-5p	0	0	0	0	0	0	0	0	0	0	0	0	0	0	0	0	0
tgu-miR-19b-2-5p	0	0	0	0	0	0	0	0	0	0	0	0	0	0	0	0	0
tgu-miR-19b-3p	134	0	5	0	3	0	153	0	0	62	10	21	0	0	0	0	8
tgu-miR-200a-3p	489	0	118	12	42	62	317	6	0	24	77	11	0	1	0	0	44
tgu-miR-200a-5p	0	0	0	0	0	0	0	0	0	0	0	0	0	0	0	0	0
tgu-miR-200b-3p	78	0	24	0	29	0	67	3	0	12	43	0	0	0	0	0	10
tgu-miR-200b-5p	49	117	12	0	6	88	37	0	0	0	7	0	0	0	0	1	11
tgu-miR-202	0	0	0	0	0	0	0	0	0	0	0	0	0	0	0	0	0
tgu-miR-203-3p	1890	1	665	120	279	38	2217	20	16	262	351	210	1	20	2	2	201
tgu-miR-203-5p	0	0	0	0	0	0	6	0	0	0	0	0	0	0	0	0	0
tgu-miR-204	2036	0	39	26	99	33	1386	2	0	18	28	15	0	0	0	0	26
tgu-miR-205	0	0	0	0	4	0	0	0	0	0	0	0	0	0	0	0	0
tgu-miR-20a-3p	0	0	0	0	0	0	0	0	0	0	0	0	0	0	0	0	0
tgu-miR-20a-5p	19	0	10	0	6	0	38	0	0	8	4	0	0	0	0	0	4
tgu-miR-20b-3p	0	0	0	0	0	0	0	0	0	1	0	0	0	0	0	0	0
tgu-miR-20b-5p	11	0	0	0	4	0	11	0	0	4	1	0	0	0	0	0	0
tgu-miR-21-3p	133	0	13	0	0	0	7	23	0	2	10	12	0	0	35	0	6
tgu-miR-21-5p	7718	0	1742	271	1069	820	8832	157	50	408	852	149	109	30	48	0	630
tgu-miR-2131	0	0	0	0	0	0	0	0	0	0	0	0	0	0	0	0	0
tgu-miR-214-3p	0	0	0	0	0	0	0	0	0	0	0	0	0	0	0	0	0
tgu-miR-214-5p	0	0	0	0	0	0	0	0	0	0	0	0	0	0	0	0	0
tgu-miR-215-3p	0	0	0	0	0	0	0	0	0	0	0	0	0	0	0	0	0
tgu-miR-215-5p	134	40	11	1	10	0	32	929	1	9	294	1	0	1	1	0	11
tgu-miR-216a-3p	0	0	0	0	0	0	0	0	0	0	0	0	0	0	0	0	0
tgu-miR-216a-5p	0	0	0	0	0	0	0	0	0	0	0	0	0	0	0	0	0
tgu-miR-216b-3p	0	0	0	0	0	0	0	0	0	0	0	0	0	0	0	0	0
tgu-miR-216b-5p	0	0	0	0	0	0	0	0	0	0	0	0	0	0	0	0	0
tgu-miR-217-3p	0	0	0	0	0	0	0	0	0	0	0	0	0	0	0	0	0
tgu-miR-217-5p	0	0	0	0	0	0	0	0	0	0	0	0	0	0	0	0	0
tgu-miR-218-3p	0	0	0	0	0	0	0	0	0	0	0	0	0	0	0	0	0
tgu-miR-218-5p	0	0	0	0	0	0	0	0	0	0	0	0	0	0	0	0	0
tgu-miR-2188-3p	0	0	0	0	0	0	0	0	0	0	0	0	0	0	0	0	0
tgu-miR-2188-5p	5	0	0	0	0	32	4	0	0	0	0	0	0	0	0	0	0
tgu-miR-219a	0	0	0	0	0	0	0	0	0	0	0	0	0	0	0	0	0
tgu-miR-219b	0	0	0	0	0	0	0	0	0	0	0	0	0	0	0	0	0
tgu-miR-221-3p	296	0	120	0	99	46	528	0	0	60	121	36	0	0	0	0	61
tgu-miR-221-5p	50	984	30	0	10	4188	20	0	235	2	10	8	0	367	180	695	0
tgu-miR-222-3p	706	84	783	78	161	723	127	4	130	45	134	33	0	1	1	0	263
tgu-miR-222-5p	43	27	23	0	16	0	0	0	0	1	13	7	0	0	0	0	8
tgu-miR-223	52	0	4	0	0	111	888	2	0	0	0	0	0	0	0	0	3
tgu-miR-23-3p	199	0	61	41	41	85	934	1	0	8	24	0	0	0	0	0	22
tgu-miR-23-5p	0	0	0	0	0	0	0	0	0	0	0	0	0	0	0	0	0
tgu-miR-24-3p	78	0	10	22	21	118	18	1	0	6	17	11	0	0	0	0	6
tgu-miR-24-5p	0	0	0	0	0	0	0	0	0	0	0	0	0	0	0	0	0
tgu-miR-25	0	0	0	0	0	0	0	0	0	0	0	0	0	0	0	0	0
tgu-miR-26-3p	0	0	0	0	0	0	0	0	0	0	0	0	0	0	0	0	0
tgu-miR-26-5p	4168	74	1092	250	1140	382	2926	39	78	304	1009	103	88	26	1	2	429
tgu-miR-27-3p	1082	154	340	155	209	389	725	6	0	87	251	15	0	0	1	93	106
tgu-miR-27-5p	4	0	0	0	3	0	0	0	1	0	0	0	0	0	0	0	0
tgu-miR-2954-3p	1106	418	168	81	219	2573	635	2	234	22	146	44	0	0	174	1	60
tgu-miR-2954-5p	0	44	5	0	2	332	0	0	55	0	0	13	0	0	55	134	5
tgu-miR-2955-3p	0	0	0	0	0	0	0	0	0	0	0	0	0	0	0	0	0
tgu-miR-2955-5p	0	0	0	0	0	0	0	0	0	0	0	0	0	0	0	0	0
tgu-miR-2956	0	0	0	0	0	0	0	0	0	0	0	0	0	0	0	0	0
tgu-miR-2958	0	0	0	0	0	0	0	0	0	0	0	0	0	0	0	0	0
tgu-miR-2959	0	0	0	0	0	0	0	0	0	0	0	0	0	0	0	0	0
tgu-miR-2960	0	0	0	0	0	0	0	0	0	0	0	0	0	0	0	0	0
tgu-miR-2961	0	0	0	0	0	0	0	0	0	0	0	0	0	0	0	0	0
tgu-miR-2962-3p	18	0	4	0	1	39	5	0	0	0	1	0	0	0	0	0	0
tgu-miR-2962-5p	2	0	0	0	0	0	0	0	0	0	0	0	0	0	0	0	0
tgu-miR-2963-3p	0	0	0	0	0	0	0	0	0	0	0	0	0	0	0	0	0
tgu-miR-2963-5p	0	0	0	0	0	0	0	0	0	0	0	0	0	0	0	0	0
tgu-miR-2965	0	0	0	0	0	0	0	0	0	0	0	0	0	0	0	0	0
tgu-miR-2966	11	0	0	0	9	7	0	0	0	3	3	0	0	1	0	0	3
tgu-miR-2967	0	0	0	0	0	0	0	0	0	0	0	0	0	0	0	0	0
tgu-miR-2968	0	0	0	0	0	0	0	0	0	0	0	0	0	0	0	0	0
tgu-miR-2969	0	0	0	0	0	0	0	0	0	0	0	0	0	0	0	0	0
tgu-miR-2970-3p	0	0	0	0	0	49	0	0	0	0	0	0	0	0	0	0	0
tgu-miR-2970-5p	128	0	43	0	42	0	27	3	0	12	50	0	0	0	0	0	17
tgu-miR-2971	0	0	0	0	0	0	0	0	0	0	0	0	0	0	0	0	0
tgu-miR-2972	0	0	0	0	0	0	0	0	0	0	0	0	0	0	0	0	0
tgu-miR-2973-3p	0	0	0	0	0	0	0	0	0	0	0	0	0	0	0	0	0
tgu-miR-2973-5p	0	0	0	0	0	0	0	0	0	0	0	0	0	0	0	0	0
tgu-miR-2974	1	0	2	0	1	1	1	0	1	1	1	1	0	1	0	0	4
tgu-miR-2975	0	0	0	0	0	0	0	0	0	0	0	0	0	0	0	0	0
tgu-miR-2976	2	0	3	0	1	34	13	0	27	10	24	8	0	15	0	0	3
tgu-miR-2977	0	0	0	0	0	0	0	0	0	0	0	0	0	0	0	0	0
tgu-miR-2978	204	0	62	0	8	59	9	14	0	25	83	26	0	49	0	0	63
tgu-miR-2979-3p	0	0	0	0	0	0	0	0	0	0	0	0	0	0	0	0	0
tgu-miR-2979-5p	0	0	0	0	0	0	0	0	0	0	0	0	0	0	0	0	0
tgu-miR-2980	0	0	0	0	0	0	0	0	0	0	0	0	0	0	0	0	0
tgu-miR-2981	2	0	1	1	1	0	1	0	0	3	2	3	0	0	0	0	4
tgu-miR-2982	0	0	0	0	0	0	0	0	0	0	0	0	0	0	0	0	0
tgu-miR-2983	0	0	0	0	0	0	0	0	0	0	0	0	0	0	0	0	0
tgu-miR-2984-3p	0	0	0	0	0	0	0	0	0	0	0	0	0	0	0	0	0
tgu-miR-2984-5p	0	0	0	0	0	0	0	0	0	0	0	0	0	0	0	0	0
tgu-miR-2985	0	0	0	0	0	0	0	0	0	0	0	0	0	0	0	0	0
tgu-miR-2986	0	0	0	0	0	0	0	0	0	0	0	0	0	0	0	0	0
tgu-miR-2987-3p	0	0	0	0	0	0	0	0	0	0	0	0	0	0	0	0	0
tgu-miR-2987-5p	0	0	0	0	0	0	0	0	0	0	0	0	0	0	0	0	0
tgu-miR-2988	0	0	0	0	0	0	0	0	0	0	0	0	0	0	0	0	0
tgu-miR-2989	594	0	114	22	126	904	855	74	0	139	522	39	955	0	285	0	209
tgu-miR-2991	0	0	0	0	0	0	0	0	0	0	0	0	0	0	0	0	0
tgu-miR-2992	0	0	0	0	0	0	0	0	0	0	0	0	0	0	0	0	0
tgu-miR-2993	0	0	0	0	0	0	0	0	0	0	0	0	0	0	0	0	0
tgu-miR-2994	0	0	0	0	0	0	0	0	0	0	0	0	0	0	0	0	0
tgu-miR-2995	92	0	17	0	5	0	3	4	0	1	31	13	0	0	0	0	34
tgu-miR-2996	0	0	0	0	0	0	0	0	0	0	0	0	0	0	0	0	0
tgu-miR-2997-3p	0	0	0	0	0	0	0	0	0	0	0	0	0	0	0	0	0
tgu-miR-2997-5p	0	0	0	0	0	0	0	0	0	0	0	0	0	0	0	0	0
tgu-miR-29a-1-5p	0	0	0	0	0	0	0	0	0	0	0	0	0	0	0	0	0
tgu-miR-29a-2-5p	0	0	3	0	0	0	0	0	0	0	0	0	0	0	0	0	0
tgu-miR-29a-3p	13	0	0	0	1	0	104	0	0	1	3	0	0	0	0	0	4
tgu-miR-29b-1-5p	0	0	0	0	0	0	0	0	0	0	0	0	0	0	0	0	0
tgu-miR-29b-2-5p	0	0	0	0	0	0	0	0	0	0	0	0	0	0	0	0	0
tgu-miR-29b-3p	6	0	0	0	0	0	4	0	0	1	0	0	0	0	0	0	0
tgu-miR-301-3p	21	0	11	0	0	0	0	0	0	3	1	0	0	0	0	0	2
tgu-miR-301-5p	0	0	0	0	2	0	0	0	0	0	0	0	0	0	0	0	0
tgu-miR-30a-3p	0	0	0	0	0	0	0	0	0	0	0	0	0	0	0	0	0
tgu-miR-30a-5p	0	0	0	0	0	0	0	0	0	0	0	0	0	0	0	0	0
tgu-miR-30b-3p	217	1	36	6	54	168	16	0	1	10	36	36	0	88	0	101	11
tgu-miR-30b-5p	4966	0	525	249	473	101	6202	16	0	848	655	208	0	33	7	0	132
tgu-miR-30c-3p	40	0	5	0	0	0	0	0	0	1	0	0	0	0	0	0	1
tgu-miR-30c-5p	287	0	61	11	33	46	219	1	0	21	25	5	0	0	0	0	19
tgu-miR-30d-3p	2	0	1	0	1	0	0	0	0	1	1	0	0	0	0	0	0
tgu-miR-30d-5p	1664	37	355	229	232	579	1290	7	1	258	234	114	61	64	3	104	144
tgu-miR-30e	0	0	0	0	0	0	7	0	0	0	0	0	0	0	0	0	0
tgu-miR-31	328	0	31	0	21	41	61	4	0	14	24	7	0	0	0	117	33
tgu-miR-32	0	0	0	0	0	0	32	0	0	2	0	0	0	0	0	0	0
tgu-miR-33-3p	0	0	0	0	0	0	0	0	0	0	0	0	0	0	0	0	0
tgu-miR-33-5p	0	0	0	0	0	0	8	0	0	0	0	0	0	0	0	0	0
tgu-miR-338-3p	33	0	0	0	1	0	0	0	0	4	0	0	0	0	0	0	0
tgu-miR-338-5p	0	0	0	0	0	0	0	0	0	0	0	0	0	0	0	0	0
tgu-miR-34a	1	0	0	0	0	0	0	0	0	1	1	0	0	0	0	0	0
tgu-miR-34b	10	0	3	0	5	0	0	0	0	0	4	0	0	0	0	0	4
tgu-miR-34c-3p	0	0	0	0	0	0	0	0	0	0	0	0	0	0	0	0	0
tgu-miR-34c-5p	0	0	0	0	0	0	0	0	0	0	0	0	0	0	0	0	0
tgu-miR-363-3p	861	0	75	43	64	157	389	1	1	190	82	7	0	0	0	0	30
tgu-miR-363-5p	0	0	0	0	0	0	0	0	0	0	0	0	0	0	0	0	0
tgu-miR-365-1-5p	0	0	0	0	0	0	0	0	0	0	0	0	0	0	0	0	0
tgu-miR-365-2-5p	0	0	0	0	0	0	0	0	0	0	0	0	0	0	0	0	0
tgu-miR-365-3p	8	0	3	0	0	37	0	0	0	1	1	0	0	0	0	0	0
tgu-miR-367	0	0	0	0	0	0	0	0	0	0	0	0	0	0	0	0	0
tgu-miR-375	98	0	61	0	45	0	146	10	0	3	11	0	0	0	0	0	5
tgu-miR-383-3p	0	0	0	0	0	0	0	0	0	0	0	0	0	0	0	0	0
tgu-miR-383-5p	0	0	0	0	0	0	0	0	0	1	0	20	0	0	0	0	0
tgu-miR-425-3p	0	0	0	0	0	0	0	0	0	0	0	0	0	0	0	0	0
tgu-miR-425-5p	290	0	179	21	75	314	101	2	0	14	42	0	0	37	54	0	39
tgu-miR-451	0	0	8	0	0	20	0	0	0	0	2	0	0	0	0	0	2
tgu-miR-454-3p	89	0	40	0	10	0	9	1	0	11	8	0	0	0	0	0	16
tgu-miR-454-5p	0	0	0	0	0	0	0	0	0	0	0	0	0	0	0	0	0
tgu-miR-455-3p	0	0	0	0	0	0	0	0	0	0	1	0	0	0	0	0	0
tgu-miR-455-5p	0	0	0	0	0	0	0	0	0	0	0	0	0	0	0	0	1
tgu-miR-456-3p	140	0	53	1	54	0	56	2	0	15	33	20	82	0	1	0	27
tgu-miR-456-5p	0	0	0	0	0	0	0	0	0	0	0	0	0	0	0	0	0
tgu-miR-458-3p	0	0	0	0	0	0	0	0	0	0	0	0	0	0	0	0	0
tgu-miR-458-5p	0	0	0	0	0	0	0	0	0	0	0	0	0	0	0	0	0
tgu-miR-460a-3p	0	0	0	0	0	0	0	0	0	0	0	0	0	0	0	0	0
tgu-miR-460a-5p	0	0	0	0	0	0	0	0	0	0	0	0	0	0	0	0	0
tgu-miR-460b-3p	0	0	0	0	0	0	0	0	0	0	0	0	0	0	0	0	0
tgu-miR-460b-5p	0	0	5	0	0	0	0	0	0	0	0	0	0	0	0	0	0
tgu-miR-489-3p	0	0	0	0	0	0	0	0	0	0	0	0	0	0	0	0	0
tgu-miR-489-5p	0	0	0	0	0	0	0	0	0	0	0	0	0	0	0	0	0
tgu-miR-490-3p	0	0	0	0	0	0	0	0	0	0	0	0	0	0	0	0	0
tgu-miR-490-5p	0	0	0	0	0	0	0	0	0	0	0	0	0	0	0	0	0
tgu-miR-499-3p	2	0	0	0	0	0	0	0	0	1	0	0	0	0	0	0	0
tgu-miR-499-5p	1567	0	58	0	86	41	1415	1	45	206	204	60	0	1	0	0	24
tgu-miR-551-3p	0	0	0	0	0	0	0	0	0	0	0	0	0	0	0	0	0
tgu-miR-551-5p	5	0	0	0	0	0	0	0	0	0	0	0	0	0	0	0	0
tgu-miR-7-1-3p	4	0	0	0	0	0	7	0	0	0	0	0	0	0	0	0	0
tgu-miR-7-4-3p	0	0	0	0	0	0	0	0	0	0	1	0	0	0	0	0	0
tgu-miR-7-5p	30	0	16	0	8	0	26	1	0	17	17	0	0	0	0	0	2
tgu-miR-7643-3p	0	0	0	0	0	0	0	0	0	0	0	0	0	0	0	0	0
tgu-miR-7643-5p	0	0	0	0	0	0	0	0	0	0	0	0	0	0	0	0	0
tgu-miR-7644-3p	13	0	14	0	0	0	0	0	0	2	9	0	0	0	0	0	3
tgu-miR-7644-5p	11	0	7	0	0	0	0	8	0	0	5	0	0	0	0	0	3
tgu-miR-7645-3p	0	0	0	0	0	0	0	0	0	0	0	0	0	0	0	0	0
tgu-miR-7645-5p	0	0	0	0	0	0	0	0	0	0	0	0	0	0	0	0	0
tgu-miR-9-3p	0	0	0	0	0	0	0	0	0	0	0	0	0	0	0	0	0
tgu-miR-9-5p	6	0	0	0	0	0	10	0	0	1	5	0	0	0	0	0	0
tgu-miR-92-1-5p	0	0	3	0	3	0	0	0	0	0	0	0	0	0	0	0	0
tgu-miR-92-2-5p	11	0	2	0	0	0	0	0	0	0	0	0	0	0	0	0	1
tgu-miR-92-3p	19429	1065	5402	556	3575	4395	584	28	877	2492	1239	985	5	930	496	318	137281
tgu-miR-99-3p	0	0	0	0	0	0	0	0	0	0	0	0	0	0	0	0	0
tgu-miR-99-5p	19	0	3	0	1	2	27	0	0	0	1	0	0	0	0	0	3
