# Supplementary material for: Mature sperm small-RNA profile in the sparrow: implications for transgenerational effects of age on fitness
Source: Environ Epigenet. 2019 May 21;5(2):dvz007. doi: 10.1093/eep/dvz007 (PMC6527922; doi:10.1093/eep/dvz007)
Supplement: dvz007_Supplementary_Data [file dvz007_supplementary_data.zip › Matsushima et al Supplementary table 3.xls]

## Sheet: A aged_vs_prime_batch.txt
Supplementary table 3A: Output from Deseq2 analysis based on counts mapped to zebrafinch miRNA annotations on mirBase.
	baseMean	log2FoldChange	lfcSE	stat	pvalue	padj
tgu-miR-222-3p	87.4492	1.63362	0.824346	1.98171	0.0475112	0.998925
tgu-miR-221-5p	509.443	-0.152615	0.736694	-0.207163	0.835883	0.998925
tgu-miR-92-3p	5031.79	-0.908129	0.805204	-1.12782	0.259394	0.998925
tgu-miR-19b-3p	10.2205	-1.34793	0.96435	-1.39776	0.162186	0.998925
tgu-miR-20a-5p	1.74588	-0.577637	1.00459	-0.575	0.565292	0.998925
tgu-miR-19a-3p	17.9372	-1.2643	0.898538	-1.40707	0.159408	0.998925
tgu-miR-18a	0.155189	-0.402588	0.928349	-0.433661	0.664535	0.998925
tgu-miR-17a-3p	0.0451316	-0.355359	0.927576	-0.383105	0.701642	0.998925
tgu-miR-15a-5p	0.811122	-0.940986	1.00579	-0.935566	0.349496	0.998925
tgu-miR-16a-5p	9.29463	-0.51958	0.929608	-0.558924	0.576214	0.998925
tgu-let-7c-5p	63.8522	-0.216663	0.883198	-0.245316	0.806212	0.998925
tgu-let-7c-3p	0.113748	-0.498155	0.926419	-0.537721	0.59077	0.998925
tgu-miR-125-1-3p	0.635696	-0.167517	0.999588	-0.167586	0.866909	0.998925
tgu-miR-125-5p	3.38767	1.08479	0.969511	1.11891	0.263179	0.998925
tgu-miR-155-5p	0.0802957	-0.105493	0.92771	-0.113713	0.909465	0.998925
tgu-miR-139-5p	0.0832255	-0.349131	0.927541	-0.376405	0.706616	0.998925
tgu-miR-2976	11.7067	-0.6539	0.951731	-0.687064	0.492042	0.998925
tgu-miR-9-5p	0.378247	-0.391328	0.930497	-0.420559	0.674077	0.998925
tgu-miR-7-5p	3.48319	-0.985016	0.984935	-1.00008	0.317271	0.998925
tgu-miR-184	20.5982	1.05904	0.953876	1.11025	0.266892	0.998925
tgu-miR-138-5p	0.0235284	-0.213356	0.92717	-0.230115	0.818002	0.998925
tgu-miR-140-5p	0.0687183	-0.249938	0.926873	-0.269657	0.787424	0.998925
tgu-miR-140-3p	349.291	0.0308417	0.853577	0.0361322	0.971177	0.998925
tgu-let-7a-5p	1359.18	0.237864	0.556864	0.427149	0.669271	0.998925
tgu-let-7f-5p	1206.04	0.174404	0.524809	0.332319	0.739648	0.998925
tgu-let-7d-5p	2.07075	0.118272	0.932204	0.126873	0.899041	0.998925
tgu-let-7d-3p	0.0557277	-0.0626026	0.928336	-0.0674353	0.946235	0.998925
tgu-let-7g-5p	66.4334	0.545459	0.814068	0.670041	0.502832	0.998925
tgu-miR-425-5p	48.2628	-0.488754	0.924521	-0.528657	0.597044	0.998925
tgu-miR-2970-5p	6.25163	-0.401192	0.968835	-0.414097	0.678803	0.998925
tgu-miR-146c	34.1928	2.00157	0.792959	2.52418	0.011597	0.998925
tgu-miR-103-3p	14.639	-0.0343535	0.837284	-0.0410297	0.967272	0.998925
tgu-miR-193a-3p	0.0180631	-0.362504	0.926071	-0.391442	0.69547	0.998925
tgu-miR-338-3p	0.584834	-0.42243	0.931523	-0.453483	0.650201	0.998925
tgu-miR-1729-5p	0.0235284	-0.213356	0.92717	-0.230115	0.818002	0.998925
tgu-miR-1729-3p	0.0944876	-0.209642	0.927065	-0.226135	0.821096	0.998925
tgu-miR-130a-5p	0.183999	-0.194605	0.929173	-0.209439	0.834105	0.998925
tgu-miR-454-3p	3.21433	-0.459333	0.973176	-0.471993	0.636931	0.998925
tgu-miR-130b-5p	32.5521	-0.0779936	0.975754	-0.0799317	0.936292	0.998925
tgu-miR-130b-3p	2.50986	-0.363911	0.989507	-0.36777	0.713045	0.998925
tgu-miR-455-5p	0.0263344	-0.498155	0.926419	-0.537721	0.59077	0.998925
tgu-miR-455-3p	0.0316868	-0.502849	0.926613	-0.542674	0.587354	0.998925
tgu-miR-199-3p	1.50056	0.263816	0.991611	0.266048	0.790202	0.998925
tgu-miR-2962-5p	0.00672241	-0.351639	0.926272	-0.379629	0.704221	0.998925
tgu-miR-126-5p	0.0263344	-0.498155	0.926419	-0.537721	0.59077	0.998925
tgu-miR-181a-2-3p	3.46045	-1.41228	0.979358	-1.44205	0.149288	0.998925
tgu-miR-181b-5p	2.45845	-0.866179	0.987144	-0.87746	0.380237	0.998925
tgu-miR-2978	23.1899	-1.43908	0.941266	-1.52887	0.126296	0.998925
tgu-miR-142-5p	6.60204	1.09269	0.969879	1.12662	0.259902	0.998925
tgu-miR-144-5p	0.322585	-0.327856	0.926406	-0.353901	0.723413	0.998925
tgu-miR-301-5p	0.0378433	-0.229321	0.927539	-0.247236	0.804726	0.998925
tgu-miR-301-3p	0.606186	-0.500257	0.980837	-0.510031	0.61003	0.998925
tgu-miR-130c-3p	10.3685	0.248966	0.927713	0.268366	0.788418	0.998925
tgu-miR-21-5p	373.772	-0.0450492	0.818209	-0.0550583	0.956092	0.998925
tgu-miR-205	0.0756866	-0.135809	0.928321	-0.146296	0.883688	0.998925
tgu-miR-29b-3p	0.168275	-0.262468	0.928209	-0.282768	0.777355	0.998925
tgu-let-7i-5p	129.266	0.0683858	0.868149	0.078772	0.937214	0.998925
tgu-let-7i-3p	0.322585	-0.327856	0.926406	-0.353901	0.723413	0.998925
tgu-miR-33-5p	0.0687183	-0.249938	0.926873	-0.269657	0.787424	0.998925
tgu-let-7b-5p	122.113	0.423079	0.735803	0.574989	0.565299	0.998925
tgu-let-7b-3p	0.210753	0.165585	0.929886	0.17807	0.858668	0.998925
tgu-let-7a-1-3p	0.0377203	-0.280636	0.926733	-0.302823	0.762024	0.998925
tgu-miR-26-5p	231.05	0.72394	0.700509	1.03345	0.301394	0.998925
tgu-miR-153-3p	0.353001	-0.617173	0.930028	-0.663607	0.506942	0.998925
tgu-miR-128-3p	15.9055	1.3481	0.935517	1.44102	0.14958	0.998925
tgu-miR-148a-3p	872.493	-0.104551	0.746239	-0.140104	0.888578	0.998925
tgu-miR-196	1.37143	-0.149356	0.990078	-0.150853	0.880092	0.998925
tgu-miR-138-1-3p	0.0768183	-0.399888	0.928118	-0.430859	0.666571	0.998925
tgu-miR-2981	0.704929	-1.21917	1.00614	-1.21173	0.225614	0.998925
tgu-miR-133-3p	0.147729	-0.651259	0.928987	-0.701042	0.483277	0.998925
tgu-miR-124-3p	0.0687183	-0.249938	0.926873	-0.269657	0.787424	0.998925
tgu-miR-30e	0.0601285	-0.265853	0.926796	-0.286852	0.774226	0.998925
tgu-miR-30d-5p	141.026	-1.08912	0.721162	-1.51023	0.130986	0.998925
tgu-miR-30d-3p	0.181079	-0.35268	0.929037	-0.379619	0.704228	0.998925
tgu-miR-499-5p	63.9304	0.414516	0.960537	0.431545	0.666072	0.998925
tgu-miR-499-3p	0.120471	-0.432009	0.926952	-0.466053	0.641177	0.998925
tgu-miR-1388-5p	5.92236	-0.341758	0.913131	-0.374271	0.708203	0.998925
tgu-miR-34a	0.148796	-0.526602	0.927766	-0.567602	0.570305	0.998925
tgu-miR-200b-5p	13.5084	1.43264	0.957558	1.49614	0.134618	0.998925
tgu-miR-200b-3p	5.58503	-0.56507	0.971145	-0.581859	0.560662	0.998925
tgu-miR-200a-3p	16.7816	0.468538	0.865982	0.541048	0.588475	0.998925
tgu-miR-34b	0.390305	-0.282488	0.949204	-0.297606	0.766004	0.998925
tgu-miR-125-2-3p	0.737735	-0.279998	1.0088	-0.277554	0.781355	0.998925
tgu-let-7a-2-3p	0.0367225	-0.149474	0.927637	-0.161134	0.871988	0.998925
tgu-miR-100-5p	161.446	0.809516	0.713008	1.13535	0.256228	0.998925
tgu-miR-100-3p	0.0171796	-0.367495	0.926126	-0.396809	0.691508	0.998925
tgu-let-7e-5p	638.254	-0.406741	0.629764	-0.645863	0.518368	0.998925
tgu-let-7e-3p	0.0377203	-0.280636	0.926733	-0.302823	0.762024	0.998925
tgu-miR-29a-2-5p	0.0300001	-0.181595	0.927381	-0.195815	0.844755	0.998925
tgu-miR-7-4-3p	0.0316868	-0.502849	0.926613	-0.542674	0.587354	0.998925
tgu-miR-456-3p	25.0067	-1.56104	0.846338	-1.84447	0.0651152	0.998925
tgu-miR-7644-5p	2.92509	0.0407415	1.00942	0.0403614	0.967805	0.998925
tgu-miR-7644-3p	0.775377	-0.620481	0.992653	-0.625073	0.531923	0.998925
tgu-miR-1677-5p	0.0687183	-0.249938	0.926873	-0.269657	0.787424	0.998925
tgu-miR-1451-5p	0.113748	-0.498155	0.926419	-0.537721	0.59077	0.998925
tgu-miR-30b-5p	238.391	-1.00977	0.896603	-1.12622	0.260071	0.998925
tgu-miR-30b-3p	44.8943	-1.30209	0.842586	-1.54535	0.122261	0.998925
tgu-miR-30c-5p	9.54761	0.648032	0.8965	0.722847	0.469774	0.998925
tgu-miR-30c-3p	0.324531	-0.103543	0.930546	-0.111271	0.911402	0.998925
tgu-miR-1329-5p	0.529643	-0.36647	0.971954	-0.377045	0.70614	0.998925
tgu-miR-383-5p	0.846248	-0.822536	0.931425	-0.883095	0.377185	0.998925
tgu-miR-146a-5p	10303.3	0.218596	0.629422	0.347296	0.728369	0.998925
tgu-miR-146a-3p	3.18543	-0.243177	0.887782	-0.273915	0.78415	0.998925
tgu-miR-223	10.5717	1.74127	1.00196	1.73787	0.0822341	0.998925
tgu-miR-15c-5p	1.71505	-0.214135	1.00426	-0.213226	0.831151	0.998925
tgu-miR-16c	0.511658	-0.733351	0.967022	-0.75836	0.448235	0.998925
tgu-miR-18b	0.38204	-0.290157	0.930808	-0.311726	0.755249	0.998925
tgu-miR-20b-5p	0.693827	-0.427833	0.979592	-0.436746	0.662295	0.998925
tgu-miR-20b-3p	0.113748	-0.498155	0.926419	-0.537721	0.59077	0.998925
tgu-miR-92-2-5p	0.0833077	-0.168172	0.928605	-0.181102	0.856287	0.998925
tgu-miR-363-3p	38.599	0.29945	0.92849	0.322513	0.747064	0.998925
tgu-miR-460b-5p	0.0500002	-0.0986366	0.928012	-0.106288	0.915354	0.998925
tgu-miR-2995	4.35748	-0.866591	0.963048	-0.899842	0.368204	0.998925
tgu-miR-129-3p	0.01	-0.322118	0.926482	-0.347679	0.728081	0.998925
tgu-miR-203-3p	111.892	-0.382227	0.760625	-0.502518	0.615303	0.998925
tgu-miR-203-5p	0.0515387	-0.28297	0.926707	-0.30535	0.760099	0.998925
tgu-miR-2974	0.749358	-0.967655	0.995005	-0.972513	0.330795	0.998925
tgu-miR-107	3.74527	-0.36561	0.896847	-0.407662	0.683522	0.998925
tgu-miR-146b-5p	264.943	0.455324	0.758776	0.600078	0.548454	0.998925
tgu-miR-375	7.09231	0.736326	0.964002	0.763821	0.444974	0.998925
tgu-miR-10a-5p	2011.06	-0.400339	0.625391	-0.640142	0.52208	0.998925
tgu-miR-10a-3p	0.113748	-0.498155	0.926419	-0.537721	0.59077	0.998925
tgu-miR-1559	0.233518	-0.361458	0.929913	-0.388701	0.697498	0.998925
tgu-miR-128-1-5p	0.113748	-0.498155	0.926419	-0.537721	0.59077	0.998925
tgu-miR-2989	430.365	-1.97433	0.945132	-2.08894	0.0367129	0.998925
tgu-miR-2966	1.01205	-0.487531	1.01152	-0.481979	0.629821	0.998925
tgu-miR-181a-1-3p	1.43869	0.678436	0.989181	0.685856	0.492804	0.998925
tgu-miR-137-3p	0.145435	-0.55918	0.927491	-0.602896	0.546578	0.998925
tgu-miR-101-3p	19.6986	-0.0373906	0.894513	-0.0417999	0.966658	0.998925
tgu-miR-551-5p	0.016806	-0.25998	0.926891	-0.280486	0.779105	0.998925
tgu-miR-16b-5p	17.489	0.0386583	0.827752	0.0467028	0.96275	0.998925
tgu-miR-16b-3p	1.10667	-0.448249	0.999068	-0.448667	0.653672	0.998925
tgu-miR-15b-5p	0.596238	-0.275907	0.97197	-0.283864	0.776515	0.998925
tgu-miR-24-3p	6.04925	0.796544	0.923267	0.862746	0.388277	0.998925
tgu-miR-27-3p	87.1535	-0.0479493	0.877103	-0.0546678	0.956403	0.998925
tgu-miR-27-5p	0.300201	0.0455086	0.928902	0.0489919	0.960926	0.998925
tgu-miR-23-3p	15.8608	1.20907	0.932219	1.29698	0.194637	0.998925
tgu-miR-2954-5p	77.4346	-1.15119	0.931216	-1.23622	0.216376	0.998925
tgu-miR-2954-3p	251.182	0.497507	0.850399	0.585028	0.558529	0.998925
tgu-miR-7-1-3p	0.0735733	-0.147093	0.927478	-0.158595	0.873988	0.998925
tgu-miR-92-1-5p	0.0867651	4.7952e-06	0.928953	5.16194e-06	0.999996	0.999996
tgu-miR-193b-5p	0.0900003	0.00411594	0.928836	0.00443129	0.996464	0.999996
tgu-miR-1467-3p	0.752212	-0.0214226	1.01032	-0.0212039	0.983083	0.999996
tgu-miR-1641	0.0956867	-0.00802602	0.928924	-0.00864012	0.993106	0.999996
tgu-miR-222-5p	4.08968	0.759317	0.981014	0.774012	NA	NA
tgu-miR-221-3p	23.0184	0.112461	0.95838	0.117345	NA	NA
tgu-miR-1397-5p	0	NA	NA	NA	NA	NA
tgu-miR-1397-3p	0	NA	NA	NA	NA	NA
tgu-miR-1805-5p	0	NA	NA	NA	NA	NA
tgu-miR-1805-3p	0	NA	NA	NA	NA	NA
tgu-miR-2984-5p	0	NA	NA	NA	NA	NA
tgu-miR-2984-3p	0	NA	NA	NA	NA	NA
tgu-miR-19b-1-5p	0	NA	NA	NA	NA	NA
tgu-miR-20a-3p	0	NA	NA	NA	NA	NA
tgu-miR-19a-5p	0	NA	NA	NA	NA	NA
tgu-miR-17a-5p	0.753625	-0.465518	0.987693	-0.471319	NA	NA
tgu-miR-2979-5p	0	NA	NA	NA	NA	NA
tgu-miR-2979-3p	0	NA	NA	NA	NA	NA
tgu-miR-2977	0	NA	NA	NA	NA	NA
tgu-miR-15a-3p	0	NA	NA	NA	NA	NA
tgu-miR-16a-3p	0	NA	NA	NA	NA	NA
tgu-miR-1743	0	NA	NA	NA	NA	NA
tgu-miR-2985	0	NA	NA	NA	NA	NA
tgu-miR-7643-5p	0	NA	NA	NA	NA	NA
tgu-miR-7643-3p	0	NA	NA	NA	NA	NA
tgu-miR-99-5p	0.491525	0.0399982	0.999647	0.0400123	NA	NA
tgu-miR-99-3p	0	NA	NA	NA	NA	NA
tgu-miR-155-3p	0	NA	NA	NA	NA	NA
tgu-miR-139-3p	0	NA	NA	NA	NA	NA
tgu-miR-190-5p	0	NA	NA	NA	NA	NA
tgu-miR-190-3p	0	NA	NA	NA	NA	NA
tgu-miR-204	27.4846	1.50853	0.893887	1.68761	NA	NA
tgu-miR-1744	0	NA	NA	NA	NA	NA
tgu-miR-147	0.146026	-0.150132	0.927352	-0.161893	NA	NA
tgu-miR-9-3p	0	NA	NA	NA	NA	NA
tgu-miR-138-2-3p	0	NA	NA	NA	NA	NA
tgu-miR-1789	0	NA	NA	NA	NA	NA
tgu-miR-1791	0	NA	NA	NA	NA	NA
tgu-let-7f-3p	0	NA	NA	NA	NA	NA
tgu-miR-2987-3p	0	NA	NA	NA	NA	NA
tgu-miR-2987-5p	0	NA	NA	NA	NA	NA
tgu-miR-2971	0	NA	NA	NA	NA	NA
tgu-miR-2969	0	NA	NA	NA	NA	NA
tgu-let-7g-3p	0	NA	NA	NA	NA	NA
tgu-miR-135b	0	NA	NA	NA	NA	NA
tgu-miR-425-3p	0	NA	NA	NA	NA	NA
tgu-miR-2970-3p	0.885094	0.832867	0.926735	0.898711	NA	NA
tgu-miR-458-3p	0	NA	NA	NA	NA	NA
tgu-miR-458-5p	0	NA	NA	NA	NA	NA
tgu-miR-218-5p	0	NA	NA	NA	NA	NA
tgu-miR-1669	0	NA	NA	NA	NA	NA
tgu-miR-365-3p	0.870661	0.375712	0.997891	0.376506	NA	NA
tgu-miR-365-1-5p	0	NA	NA	NA	NA	NA
tgu-miR-193a-5p	0	NA	NA	NA	NA	NA
tgu-miR-1781	0	NA	NA	NA	NA	NA
tgu-miR-338-5p	0	NA	NA	NA	NA	NA
tgu-miR-130a-3p	1.74831	0.111666	1.0029	0.111343	NA	NA
tgu-miR-454-5p	0	NA	NA	NA	NA	NA
tgu-miR-219b	0	NA	NA	NA	NA	NA
tgu-miR-219a	0	NA	NA	NA	NA	NA
tgu-miR-199-5p	1.10722	0.406091	0.946779	0.428919	NA	NA
tgu-miR-2962-3p	0.898522	0.870504	1.0093	0.862484	NA	NA
tgu-miR-126-3p	0	NA	NA	NA	NA	NA
tgu-miR-181a-5p	159.697	0.452338	0.846659	0.534262	NA	NA
tgu-miR-181b-2-3p	0	NA	NA	NA	NA	NA
tgu-miR-193b-3p	0	NA	NA	NA	NA	NA
tgu-miR-365-2-5p	0	NA	NA	NA	NA	NA
tgu-miR-142-3p	0.335002	-0.0280405	0.928024	-0.0302153	NA	NA
tgu-miR-451	0.557306	0.142106	0.944139	0.150514	NA	NA
tgu-miR-144-3p	0	NA	NA	NA	NA	NA
tgu-miR-130c-5p	0	NA	NA	NA	NA	NA
tgu-miR-21-3p	26.0851	-1.18269	0.990128	-1.19448	NA	NA
tgu-miR-183	17.7836	-0.204858	0.939176	-0.218125	NA	NA
tgu-miR-29b-1-5p	0	NA	NA	NA	NA	NA
tgu-miR-29a-3p	1.2701	-0.373393	1.00939	-0.369921	NA	NA
tgu-miR-29a-1-5p	0	NA	NA	NA	NA	NA
tgu-miR-1460	0	NA	NA	NA	NA	NA
tgu-miR-135a-5p	0	NA	NA	NA	NA	NA
tgu-miR-135a-1-3p	0	NA	NA	NA	NA	NA
tgu-miR-33-3p	0	NA	NA	NA	NA	NA
tgu-miR-2955-3p	0	NA	NA	NA	NA	NA
tgu-miR-2955-5p	0	NA	NA	NA	NA	NA
tgu-miR-490-3p	0	NA	NA	NA	NA	NA
tgu-miR-490-5p	0	NA	NA	NA	NA	NA
tgu-miR-460a-5p	0	NA	NA	NA	NA	NA
tgu-miR-460a-3p	0	NA	NA	NA	NA	NA
tgu-miR-1662	2.11168	0.72592	0.999546	0.72625	NA	NA
tgu-miR-2988	0	NA	NA	NA	NA	NA
tgu-miR-26-3p	0	NA	NA	NA	NA	NA
tgu-miR-153-1-5p	0	NA	NA	NA	NA	NA
tgu-miR-489-3p	0	NA	NA	NA	NA	NA
tgu-miR-489-5p	0	NA	NA	NA	NA	NA
tgu-miR-128-2-5p	0	NA	NA	NA	NA	NA
tgu-miR-148a-5p	0	NA	NA	NA	NA	NA
tgu-miR-148b	0	NA	NA	NA	NA	NA
tgu-miR-2972	0	NA	NA	NA	NA	NA
tgu-miR-2980	0	NA	NA	NA	NA	NA
tgu-miR-1759	0	NA	NA	NA	NA	NA
tgu-miR-32	0.50237	-0.254116	0.930073	-0.273221	NA	NA
tgu-miR-1803-3p	0	NA	NA	NA	NA	NA
tgu-miR-1803-5p	0	NA	NA	NA	NA	NA
tgu-miR-133-5p	0	NA	NA	NA	NA	NA
tgu-miR-1-3p	2.23257	-0.0727871	0.997643	-0.072959	NA	NA
tgu-miR-1-2-5p	0	NA	NA	NA	NA	NA
tgu-miR-124-5p	0	NA	NA	NA	NA	NA
tgu-miR-25	0	NA	NA	NA	NA	NA
tgu-miR-1467-5p	0	NA	NA	NA	NA	NA
tgu-miR-2991	0	NA	NA	NA	NA	NA
tgu-miR-2994	0	NA	NA	NA	NA	NA
tgu-miR-2997-5p	0	NA	NA	NA	NA	NA
tgu-miR-2997-3p	0	NA	NA	NA	NA	NA
tgu-miR-1388-3p	0.226819	0.00797551	0.928561	0.0085891	NA	NA
tgu-miR-1-1-5p	0	NA	NA	NA	NA	NA
tgu-miR-7645-5p	0	NA	NA	NA	NA	NA
tgu-miR-7645-3p	0	NA	NA	NA	NA	NA
tgu-miR-2958	0	NA	NA	NA	NA	NA
tgu-miR-200a-5p	0	NA	NA	NA	NA	NA
tgu-miR-2959	0	NA	NA	NA	NA	NA
tgu-miR-2188-5p	0.629186	0.4017	0.932874	0.430605	NA	NA
tgu-miR-2188-3p	0	NA	NA	NA	NA	NA
tgu-miR-2963-3p	0	NA	NA	NA	NA	NA
tgu-miR-2963-5p	0	NA	NA	NA	NA	NA
tgu-miR-2982	0	NA	NA	NA	NA	NA
tgu-miR-30a-5p	0	NA	NA	NA	NA	NA
tgu-miR-30a-3p	0	NA	NA	NA	NA	NA
tgu-miR-34c-5p	0	NA	NA	NA	NA	NA
tgu-miR-34c-3p	0	NA	NA	NA	NA	NA
tgu-miR-2993	0	NA	NA	NA	NA	NA
tgu-let-7a-4-3p	0.276615	-0.00118749	0.928366	-0.00127912	NA	NA
tgu-miR-29b-2-5p	0	NA	NA	NA	NA	NA
tgu-miR-2975	0	NA	NA	NA	NA	NA
tgu-miR-135a-2-3p	0	NA	NA	NA	NA	NA
tgu-miR-187-3p	0	NA	NA	NA	NA	NA
tgu-miR-187-5p	0	NA	NA	NA	NA	NA
tgu-miR-194-5p	8.06901	-0.195712	1.00413	-0.194908	NA	NA
tgu-miR-194-3p	0	NA	NA	NA	NA	NA
tgu-miR-215-5p	315.873	0.699292	0.958571	0.729515	NA	NA
tgu-miR-215-3p	0	NA	NA	NA	NA	NA
tgu-miR-216b-5p	0	NA	NA	NA	NA	NA
tgu-miR-216b-3p	0	NA	NA	NA	NA	NA
tgu-miR-216a-5p	0	NA	NA	NA	NA	NA
tgu-miR-216a-3p	0	NA	NA	NA	NA	NA
tgu-miR-217-5p	0	NA	NA	NA	NA	NA
tgu-miR-217-3p	0	NA	NA	NA	NA	NA
tgu-miR-2967	0	NA	NA	NA	NA	NA
tgu-miR-1784-3p	0	NA	NA	NA	NA	NA
tgu-miR-1784-5p	0	NA	NA	NA	NA	NA
tgu-miR-456-5p	0	NA	NA	NA	NA	NA
tgu-miR-2960	0	NA	NA	NA	NA	NA
tgu-miR-1677-3p	0	NA	NA	NA	NA	NA
tgu-miR-1451-3p	0	NA	NA	NA	NA	NA
tgu-miR-1329-3p	0	NA	NA	NA	NA	NA
tgu-miR-367	0	NA	NA	NA	NA	NA
tgu-miR-383-3p	0	NA	NA	NA	NA	NA
tgu-miR-2968	0	NA	NA	NA	NA	NA
tgu-miR-218-3p	0	NA	NA	NA	NA	NA
tgu-miR-103-5p	0	NA	NA	NA	NA	NA
tgu-miR-15c-3p	0	NA	NA	NA	NA	NA
tgu-miR-106-5p	0.390611	-0.0269177	0.930025	-0.028943	NA	NA
tgu-miR-106-3p	0	NA	NA	NA	NA	NA
tgu-miR-19b-2-5p	0	NA	NA	NA	NA	NA
tgu-miR-363-5p	0	NA	NA	NA	NA	NA
tgu-miR-2956	0	NA	NA	NA	NA	NA
tgu-miR-460b-3p	0	NA	NA	NA	NA	NA
tgu-miR-2983	0	NA	NA	NA	NA	NA
tgu-miR-129-5p	0	NA	NA	NA	NA	NA
tgu-miR-202	0	NA	NA	NA	NA	NA
tgu-miR-146b-3p	3.25931	1.20682	1.00065	1.20603	NA	NA
tgu-miR-1788	0	NA	NA	NA	NA	NA
tgu-miR-153-2-5p	0	NA	NA	NA	NA	NA
tgu-miR-2965	0	NA	NA	NA	NA	NA
tgu-miR-181b-1-3p	0	NA	NA	NA	NA	NA
tgu-miR-137-5p	0	NA	NA	NA	NA	NA
tgu-miR-192	0	NA	NA	NA	NA	NA
tgu-miR-101-2-5p	0	NA	NA	NA	NA	NA
tgu-miR-214-3p	0	NA	NA	NA	NA	NA
tgu-miR-214-5p	0	NA	NA	NA	NA	NA
tgu-miR-551-3p	0	NA	NA	NA	NA	NA
tgu-miR-15b-3p	0	NA	NA	NA	NA	NA
tgu-miR-2986	0	NA	NA	NA	NA	NA
tgu-miR-2961	0	NA	NA	NA	NA	NA
tgu-miR-2996	0	NA	NA	NA	NA	NA
tgu-miR-24-5p	0	NA	NA	NA	NA	NA
tgu-miR-23-5p	0	NA	NA	NA	NA	NA
tgu-miR-2131	0	NA	NA	NA	NA	NA
tgu-miR-31	31.9532	-1.30521	0.946923	-1.37837	NA	NA
tgu-miR-2973-5p	0	NA	NA	NA	NA	NA
tgu-miR-2973-3p	0	NA	NA	NA	NA	NA
tgu-miR-2992	0	NA	NA	NA	NA	NA
tgu-miR-101-1-5p	0	NA	NA	NA	NA	NA
tgu-miR-1756	0	NA	NA	NA	NA	NA
tgu-miR-122-5p	0	NA	NA	NA	NA	NA
tgu-miR-122-3p	0	NA	NA	NA	NA	NA

## Sheet: B aged_vs_prime_mirdeep.txt
Supplementary table 3B: Output from Deseq2 analysis based on counts as determined by miRNA de novo detection using miRDeep2.
	baseMean	log2FoldChange	lfcSE	stat	pvalue	padj
CM004525.1_22621	0.266178	-0.412036	1.56636	-0.263053	0.79251	0.999007
CM004525.1_23174	0.0926069	-0.0655705	1.56676	-0.041851	0.966617	0.999007
CM004525.1_23306	0.0496209	-0.172477	1.56729	-0.110048	0.912372	0.999007
CM004525.1_23449	943.631	-0.366726	0.642929	-0.570398	0.568408	0.999007
CM004525.1_23450	1079.18	-0.237564	0.622118	-0.381863	0.702563	0.999007
CM004525.1_23509	1.49567	1.50571	1.56971	0.959227	0.337444	0.999007
CM004525.1_23515	181.476	-0.783716	1.158	-0.676781	0.498545	0.999007
CM004525.1_23801	158.947	0.0731018	1.20685	0.0605725	0.9517	0.999007
CM004525.1_23862	1592.13	-0.72757	1.17632	-0.618513	0.536237	0.999007
CM004525.1_23974	0.425239	-0.570353	1.55783	-0.36612	0.714276	0.999007
CM004525.1_24300	25.5089	-2.786	1.35418	-2.05733	0.0396542	0.999007
CM004527.1_29693	0.182131	0.114693	1.56637	0.0732224	0.941629	0.999007
CM004527.1_29820	0.249975	-0.0838784	1.56758	-0.0535081	0.957327	0.999007
CM004527.1_30088	3.52961	-1.14873	1.53507	-0.748326	0.454264	0.999007
CM004527.1_30103	0.203735	0.0900889	1.56626	0.0575184	0.954132	0.999007
CM004527.1_30197	0.0102181	-0.391861	1.56896	-0.249758	0.802774	0.999007
CM004527.1_30595	0.262219	-0.206231	1.56619	-0.131677	0.89524	0.999007
CM004527.1_30814	0.179631	-0.522456	1.56704	-0.333403	0.73883	0.999007
CM004527.1_30872	2.96507	1.19505	1.38888	0.86044	0.389546	0.999007
CM004527.1_30874	9.24018	0.451498	1.2488	0.361546	0.717691	0.999007
CM004527.1_30876	0.704985	0.320427	1.50938	0.21229	0.831881	0.999007
CM004527.1_30969	0.490607	-0.470052	1.56586	-0.300188	0.764033	0.999007
CM004527.1_31178	8.49768	-1.15884	1.41894	-0.816696	0.414102	0.999007
CM004527.1_31201	5.96658	-0.586789	1.20216	-0.48811	0.625472	0.999007
CM004527.1_31257	1.49266	0.0193136	1.568	0.0123174	0.990172	0.999007
CM004527.1_31461	0.0204362	-0.327858	1.56896	-0.208966	0.834475	0.999007
CM004527.1_31465	0.0476846	-0.199238	1.56894	-0.126989	0.898949	0.999007
CM004527.1_31489	28.2154	1.9404	1.56185	1.24237	0.214101	0.999007
CM004527.1_31519	4.23935	-0.851681	1.42717	-0.596762	0.550666	0.999007
CM004527.1_31704	16.8432	-0.535165	1.33785	-0.400018	0.689143	0.999007
CM004528.1_1067	0.0283548	-0.262769	1.56791	-0.167592	0.866905	0.999007
CM004528.1_1083	1.86257	-1.43805	1.53272	-0.938236	0.348123	0.999007
CM004528.1_109	0.311091	-1.07479	1.56815	-0.685386	0.4931	0.999007
CM004528.1_1215	60.07	3.13736	1.19153	2.63305	0.00846212	0.999007
CM004528.1_1441	10.2911	-2.0785	1.22376	-1.69846	0.0894209	0.999007
CM004528.1_1531	0.150086	0.0893546	1.56651	0.0570405	0.954513	0.999007
CM004528.1_1551	0.563523	-0.273302	1.51566	-0.180319	0.856902	0.999007
CM004528.1_1552	0.397278	-0.271012	1.56832	-0.172804	0.862806	0.999007
CM004528.1_1553	130.575	0.871326	1.04707	0.832159	0.405319	0.999007
CM004528.1_1555	0.314307	0.227268	1.5661	0.145117	0.884618	0.999007
CM004528.1_2041	0.373378	0.318444	1.56606	0.203341	0.838869	0.999007
CM004528.1_2043	0.986957	-1.77366	1.53019	-1.15911	0.24641	0.999007
CM004528.1_2390	78.0183	-0.405638	1.17856	-0.344183	0.730709	0.999007
CM004528.1_2423	6.87718	2.53135	1.40854	1.79715	0.0723123	0.999007
CM004528.1_2492	0.463992	-1.30877	1.56795	-0.8347	0.403887	0.999007
CM004528.1_2508	11.2628	2.09272	1.55408	1.34659	0.178111	0.999007
CM004528.1_2540	0.0806588	-0.763765	1.56878	-0.486852	0.626363	0.999007
CM004528.1_2559	0.185214	0.0706632	1.56631	0.0451144	0.964016	0.999007
CM004528.1_554	0.0463163	-0.209666	1.56894	-0.133635	0.893691	0.999007
CM004528.1_789	3.40375	0.183608	1.51769	0.120979	0.903708	0.999007
CM004528.1_792	1.07673	-0.441385	1.46782	-0.300708	0.763638	0.999007
CM004528.1_793	1.16094	-0.987457	1.4726	-0.670552	0.502506	0.999007
CM004528.1_795	3949.31	-1.64856	0.979473	-1.68311	0.0923531	0.999007
CM004528.1_80	0.150215	-0.243178	1.5666	-0.155227	0.876643	0.999007
CM004528.1_887	45.9748	1.82685	1.39317	1.31129	0.18976	0.999007
CM004529.1_3089	0.316068	-0.0641185	1.56683	-0.0409225	0.967358	0.999007
CM004529.1_3374	0.970301	1.94564	1.55971	1.24744	0.212237	0.999007
CM004529.1_3707	11.6471	2.09764	1.56783	1.33793	0.180918	0.999007
CM004529.1_3871	239.924	0.109915	1.40836	0.0780446	0.937793	0.999007
CM004529.1_4191	0.12884	-0.676397	1.56863	-0.431203	0.66632	0.999007
CM004529.1_4252	2.85195	-0.22891	1.34561	-0.170116	0.864919	0.999007
CM004529.1_4257	792.96	-0.499485	0.995624	-0.501681	0.615892	0.999007
CM004529.1_4261	0.693714	-1.53271	1.56706	-0.978078	0.328036	0.999007
CM004529.1_4353	0.797388	-0.397624	1.51873	-0.261814	0.793465	0.999007
CM004529.1_4575	0.369393	-0.985851	1.56819	-0.628657	0.529574	0.999007
CM004529.1_4624	2.53672	1.29212	1.41806	0.91119	0.362195	0.999007
CM004529.1_4826	0.299311	-0.940272	1.568	-0.599663	0.548731	0.999007
CM004529.1_4979	94.2622	-2.22157	1.03742	-2.14144	0.0322383	0.999007
CM004529.1_5091	0.457641	-0.715386	1.55865	-0.458978	0.64625	0.999007
CM004529.1_5145	1552.18	-0.742198	1.17288	-0.632797	0.526866	0.999007
CM004529.1_5312	0.148171	0.0257937	1.56644	0.0164665	0.986862	0.999007
CM004529.1_5394	0.154432	-0.00701865	1.56667	-0.00447998	0.996426	0.999007
CM004529.1_5456	3.00637	0.866412	1.5674	0.552772	0.58042	0.999007
CM004529.1_5805	2.30327	-1.73539	1.42411	-1.21858	0.223004	0.999007
CM004529.1_5806	2.30327	-1.73539	1.42411	-1.21858	0.223004	0.999007
CM004529.1_5945	0.126567	0.0403536	1.56662	0.0257584	0.97945	0.999007
CM004529.1_5973	0.172824	-0.864233	1.56846	-0.551008	0.581628	0.999007
CM004529.1_6009	0.203735	0.0900889	1.56626	0.0575184	0.954132	0.999007
CM004529.1_6034	3.31887	-0.229947	1.37296	-0.167483	0.86699	0.999007
CM004529.1_6115	0.691296	-1.9605	1.56852	-1.24991	0.211334	0.999007
CM004529.1_6121	12.1168	0.527755	1.33446	0.395483	0.692487	0.999007
CM004529.1_6218	0.136979	-0.842728	1.56849	-0.537287	0.591069	0.999007
CM004529.1_6229	1.46192	0.383697	1.48841	0.25779	0.796569	0.999007
CM004529.1_6491	0.369393	-0.985851	1.56819	-0.628657	0.529574	0.999007
CM004529.1_6492	0.369393	-0.985851	1.56819	-0.628657	0.529574	0.999007
CM004529.1_6512	1.48554	-0.0133814	1.56709	-0.00853901	0.993187	0.999007
CM004529.1_6513	281.118	0.8575	0.950947	0.901733	0.367199	0.999007
CM004529.1_6575	1.70041	-1.91471	1.56734	-1.22164	0.221846	0.999007
CM004530.1_6642	0.0617551	-0.152489	1.56894	-0.0971925	0.922573	0.999007
CM004530.1_6681	0.203735	0.0900889	1.56626	0.0575184	0.954132	0.999007
CM004530.1_6702	26.6008	-2.68391	1.35193	-1.98524	0.0471182	0.999007
CM004530.1_6704	16.9422	1.05186	1.4266	0.737322	0.460927	0.999007
CM004530.1_6953	16.6219	-0.523114	1.33768	-0.39106	0.695753	0.999007
CM004530.1_7316	33.6187	-1.37638	1.24256	-1.1077	0.267992	0.999007
CM004530.1_7628	79.9078	0.420799	1.3452	0.312815	0.754422	0.999007
CM004530.1_7630	15.8667	0.349003	1.32635	0.26313	0.79245	0.999007
CM004530.1_7665	0.0633465	-0.145652	1.56894	-0.0928351	0.926035	0.999007
CM004530.1_7766	0.762868	0.0383794	1.56441	0.0245329	0.980428	0.999007
CM004530.1_7964	0.185214	0.0706632	1.56631	0.0451144	0.964016	0.999007
CM004530.1_7973	0.230432	-0.929878	1.56835	-0.592904	0.553246	0.999007
CM004530.1_7975	26.6008	-2.68391	1.35193	-1.98524	0.0471182	0.999007
CM004530.1_7976	26.6008	-2.68391	1.35193	-1.98524	0.0471182	0.999007
CM004530.1_8141	0.0170302	-0.347868	1.56896	-0.22172	0.824532	0.999007
CM004530.1_8172	13.814	2.13546	1.56783	1.36205	0.173183	0.999007
CM004530.1_8292	6.75407	-0.55962	1.31503	-0.425556	0.670432	0.999007
CM004530.1_8475	1.92023	-1.05739	1.4499	-0.729286	0.465827	0.999007
CM004530.1_8693	10.9346	1.55673	1.22836	1.26732	0.205042	0.999007
CM004530.1_8924	0.285705	-1.1196	1.56817	-0.713951	0.475257	0.999007
CM004530.1_9226	0.556791	-1.3705	1.56789	-0.874102	0.382062	0.999007
CM004530.1_9352	0.169437	0.0530846	1.56636	0.0338904	0.972965	0.999007
CM004531.1_10135	0.67436	-0.706382	1.54862	-0.456135	0.648293	0.999007
CM004531.1_10252	212.325	-0.522507	1.40557	-0.37174	0.710087	0.999007
CM004531.1_10322	7325.39	0.131683	0.922945	0.142677	0.886546	0.999007
CM004531.1_10331	2.01128	-0.0266055	1.46691	-0.0181371	0.985529	0.999007
CM004531.1_10418	620.053	-1.35683	1.13119	-1.19947	0.230345	0.999007
CM004531.1_10487	0.577227	-1.20462	1.568	-0.768253	0.442337	0.999007
CM004531.1_10810	1.03143	-1.13028	1.56213	-0.723551	0.469342	0.999007
CM004531.1_11076	0.737398	-2.21378	1.56836	-1.41153	0.158089	0.999007
CM004531.1_11178	2.27203	2.88346	1.5231	1.89315	0.0583375	0.999007
CM004531.1_9607	0.0102181	-0.391861	1.56896	-0.249758	0.802774	0.999007
CM004532.1_11770	13.5892	2.0683	1.56781	1.31923	0.187093	0.999007
CM004532.1_11965	7.72815	-1.67909	1.37025	-1.22539	0.220428	0.999007
CM004532.1_12101	0.398838	-1.10663	1.56802	-0.70575	0.480344	0.999007
CM004532.1_12207	0.203735	0.0900889	1.56626	0.0575184	0.954132	0.999007
CM004532.1_12211	0.0306544	-0.273991	1.56895	-0.174633	0.861368	0.999007
CM004532.1_12327	25.027	2.65652	1.53735	1.72799	0.0839899	0.999007
CM004532.1_12383	1.13909	0.640719	1.56931	0.40828	0.683068	0.999007
CM004532.1_12601	0.812586	0.169218	1.56858	0.10788	0.914091	0.999007
CM004532.1_13090	129.131	0.055154	1.09473	0.0503813	0.959819	0.999007
CM004532.1_13261	0.878409	0.547764	1.563	0.350458	0.725995	0.999007
CM004532.1_13302	0.0170302	-0.347868	1.56896	-0.22172	0.824532	0.999007
CM004532.1_13319	0.893043	0.0818526	1.54167	0.0530933	0.957658	0.999007
CM004533.1_13489	21.6445	-3.27689	1.32634	-2.47062	0.0134878	0.999007
CM004533.1_13736	334.622	0.53638	0.923307	0.580934	0.561285	0.999007
CM004533.1_13803	7.82131	-1.20185	1.11413	-1.07873	0.280708	0.999007
CM004533.1_14074	65.9164	0.0878283	1.31209	0.0669377	0.946631	0.999007
CM004533.1_14164	2.01128	-0.0266055	1.46691	-0.0181371	0.985529	0.999007
CM004533.1_14199	86.5455	-0.398198	1.49838	-0.265753	0.79043	0.999007
CM004533.1_14234	14.4017	1.46388	1.44947	1.00994	0.312522	0.999007
CM004533.1_14466	0.636816	-1.57241	1.56736	-1.00322	0.315754	0.999007
CM004534.1_14527	0.148171	0.0257937	1.56644	0.0164665	0.986862	0.999007
CM004534.1_14641	0.463468	-0.69443	1.55862	-0.445542	0.655928	0.999007
CM004534.1_14666	0.639394	-1.40455	1.56787	-0.895836	0.370341	0.999007
CM004534.1_14789	0.206252	-0.988591	1.56839	-0.630324	0.528483	0.999007
CM004534.1_14795	3.12446	0.490671	1.46488	0.334956	0.737659	0.999007
CM004534.1_14883	0.533442	-1.35678	1.5679	-0.865347	0.386848	0.999007
CM004534.1_14884	0.533442	-1.35678	1.5679	-0.865347	0.386848	0.999007
CM004534.1_14901	3.31887	-0.229947	1.37296	-0.167483	0.86699	0.999007
CM004534.1_14927	0.074418	-0.288195	1.56871	-0.183714	0.854238	0.999007
CM004534.1_14932	0.756853	-0.0343412	1.53272	-0.0224054	0.982125	0.999007
CM004534.1_15018	0.712324	-1.19177	1.56803	-0.760047	0.447227	0.999007
CM004534.1_15175	39.7013	-3.65925	1.54985	-2.36104	0.0182239	0.999007
CM004534.1_15205	1811.29	0.355443	0.924633	0.384415	0.700671	0.999007
CM004534.1_15265	281.118	0.8575	0.950947	0.901733	0.367199	0.999007
CM004534.1_15433	0.648946	0.174718	1.56889	0.111364	0.911328	0.999007
CM004535.1_15579	0.626241	-1.40911	1.56787	-0.898746	0.368788	0.999007
CM004535.1_15939	3.33303	0.891669	1.41062	0.632113	0.527313	0.999007
CM004535.1_16041	3.96448	-0.411755	1.35682	-0.303471	0.761531	0.999007
CM004535.1_16062	1.39369	-1.11525	1.53559	-0.726269	0.467674	0.999007
CM004535.1_16083	0.774846	-1.56812	1.56756	-1.00035	0.31714	0.999007
CM004535.1_16444	6.26607	1.70452	1.5549	1.09622	0.272981	0.999007
CM004535.1_16562	0.942182	-0.846265	1.40451	-0.602534	0.546819	0.999007
CM004535.1_16602	16.8432	-0.535165	1.33785	-0.400018	0.689143	0.999007
CM004535.1_16619	1.78627	-0.757403	1.45782	-0.519546	0.60338	0.999007
CM004535.1_16983	1.5631	1.49993	1.56857	0.956239	0.338952	0.999007
CM004535.1_17110	24.2194	-0.731986	1.36295	-0.53706	0.591226	0.999007
CM004535.1_17112	3949.31	-1.64856	0.979473	-1.68311	0.0923531	0.999007
CM004535.1_17114	1.16094	-0.987457	1.4726	-0.670552	0.502506	0.999007
CM004535.1_17115	0.458365	-0.47923	1.55815	-0.307564	0.758414	0.999007
CM004535.1_17117	0.592494	-0.340336	1.56599	-0.21733	0.827952	0.999007
CM004535.1_17118	0.207565	0.202296	1.56636	0.12915	0.897239	0.999007
CM004535.1_17192	4.08574	0.596781	1.53157	0.389653	0.696793	0.999007
CM004536.1_17260	9.16444	-0.118977	1.25356	-0.0949112	0.924385	0.999007
CM004536.1_17298	0.264772	-0.903782	1.56836	-0.576259	0.56444	0.999007
CM004536.1_17721	1.55319	1.51456	1.56969	0.964875	0.334607	0.999007
CM004536.1_17866	0.0463992	-0.680169	1.5688	-0.433561	0.664607	0.999007
CM004536.1_17934	0.148171	0.0257937	1.56644	0.0164665	0.986862	0.999007
CM004536.1_17950	1.20804	1.45556	1.5698	0.927229	0.353808	0.999007
CM004537.1_18091	0.941593	-1.43211	1.5327	-0.934373	0.350112	0.999007
CM004537.1_18102	0.48641	-1.43949	1.5676	-0.91828	0.358472	0.999007
CM004537.1_18253	0.0136242	-0.36914	1.56896	-0.235277	0.813994	0.999007
CM004537.1_18263	6.03676	1.99772	1.56762	1.27437	0.202533	0.999007
CM004537.1_18461	31.6675	-2.62064	1.26002	-2.07984	0.0375404	0.999007
CM004537.1_18462	31.4527	-2.59018	1.26069	-2.05458	0.0399196	0.999007
CM004537.1_18515	0.0238423	-0.308956	1.56895	-0.196918	0.843891	0.999007
CM004537.1_18665	0.490607	-0.470052	1.56586	-0.300188	0.764033	0.999007
CM004537.1_18666	0.490607	-0.470052	1.56586	-0.300188	0.764033	0.999007
CM004537.1_18697	4.23935	-0.851681	1.42717	-0.596762	0.550666	0.999007
CM004537.1_18781	0.764694	-0.887637	1.56411	-0.567504	0.570372	0.999007
CM004537.1_18827	1592.13	-0.72757	1.17632	-0.618513	0.536237	0.999007
CM004537.1_18827.1	3243.84	-0.718196	1.18302	-0.607086	0.543794	0.999007
CM004537.1_18828	1592.13	-0.72757	1.17632	-0.618513	0.536237	0.999007
CM004537.1_18828.1	1676.27	-0.835602	1.16395	-0.717905	0.472816	0.999007
CM004537.1_18828.2	3243.84	-0.718196	1.18302	-0.607086	0.543794	0.999007
CM004537.1_18828.3	3243.84	-0.718196	1.18302	-0.607086	0.543794	0.999007
CM004537.1_18832	12.4827	2.07803	1.56782	1.32543	0.185029	0.999007
CM004538.1_18950	0.510391	-1.34221	1.56791	-0.856054	0.391968	0.999007
CM004538.1_19046	0.988147	-1.33865	1.56234	-0.856819	0.391545	0.999007
CM004538.1_19103	11.3762	2.09245	1.56783	1.33462	0.182002	0.999007
CM004538.1_19128	0.16157	-0.61976	1.56849	-0.395132	0.692745	0.999007
CM004538.1_19258	0.556791	-1.3705	1.56789	-0.874102	0.382062	0.999007
CM004538.1_19262	0.58602	-1.45458	1.56747	-0.927982	0.353417	0.999007
CM004538.1_19374	5.89732	1.48575	1.5679	0.947603	0.343331	0.999007
CM004538.1_19678	203.559	0.380122	1.26617	0.300214	0.764014	0.999007
CM004538.1_19686	1.41454	-0.612479	1.55957	-0.392722	0.694525	0.999007
CM004539.1_19724	1.7418	0.695524	1.568	0.443575	0.65735	0.999007
CM004539.1_19731	1124.42	0.153376	0.629759	0.243548	0.807581	0.999007
CM004539.1_19732	1628.66	0.100083	0.645813	0.154972	0.876844	0.999007
CM004539.1_19950	17.9954	1.51696	1.24338	1.22003	0.222452	0.999007
CM004539.1_19952	6.16788	-0.143433	1.28005	-0.112052	0.910782	0.999007
CM004539.1_20044	1577.95	-0.733718	1.17148	-0.626316	0.531108	0.999007
CM004539.1_20189	70.7477	0.416522	1.02694	0.405595	0.68504	0.999007
CM004539.1_20276	96.3232	-1.21749	1.05203	-1.15727	0.247162	0.999007
CM004539.1_20307	1.67461	-0.763432	1.54457	-0.494268	0.621117	0.999007
CM004540.1_20483	2.01128	-0.0266055	1.46691	-0.0181371	0.985529	0.999007
CM004540.1_20572	0.690579	-1.61542	1.53461	-1.05266	0.292497	0.999007
CM004540.1_20701	210.904	1.76459	1.13664	1.55246	0.120552	0.999007
CM004540.1_20766	1.12921	-1.07862	1.49561	-0.721189	0.470793	0.999007
CM004540.1_20819	1.30281	-1.24701	1.53576	-0.81198	0.416803	0.999007
CM004540.1_20836	11.9179	2.10265	1.56783	1.34113	0.179879	0.999007
CM004540.1_20837	31.2667	1.99683	1.02929	1.94001	0.0523791	0.999007
CM004540.1_21090	13.1166	1.51164	1.56778	0.964194	0.334949	0.999007
CM004540.1_21090.1	13.1166	1.51164	1.56778	0.964194	0.334949	0.999007
CM004541.1_21146	0.632087	-1.23649	1.50981	-0.81897	0.412804	0.999007
CM004541.1_21174	5.20517	-1.77363	1.23554	-1.43551	0.151143	0.999007
CM004541.1_21589	23.7129	-2.04723	1.41289	-1.44897	0.147345	0.999007
CM004541.1_21663	8.31038	-1.33799	1.49059	-0.897621	0.369388	0.999007
CM004541.1_21673	21.1342	0.394914	1.42553	0.27703	0.781757	0.999007
CM004541.1_21674	20.2492	0.47645	1.42685	0.333917	0.738443	0.999007
CM004541.1_21716	0.469983	-0.639675	1.5683	-0.407877	0.683364	0.999007
CM004541.1_21789	0.222256	0.107953	1.56622	0.0689258	0.945049	0.999007
CM004542.1_22029	0.040081	-0.473628	1.56885	-0.301895	0.762732	0.999007
CM004542.1_22163	0.533442	-1.35678	1.5679	-0.865347	0.386848	0.999007
CM004542.1_22384	1.75928	-0.791557	1.50084	-0.52741	0.597909	0.999007
CM004542.1_22472	0.411301	-0.858953	1.52946	-0.561603	0.574386	0.999007
CM004542.1_22537	0.172824	-0.864233	1.56846	-0.551008	0.581628	0.999007
CM004543.1_24384	12.9673	0.939189	1.28516	0.730798	0.464902	0.999007
CM004543.1_24466	1545.56	-0.747552	1.17335	-0.637111	0.524052	0.999007
CM004543.1_24482	1.14636	-0.41007	1.54008	-0.266265	0.790035	0.999007
CM004543.1_24563	1.55671	-0.164048	1.51115	-0.108559	0.913553	0.999007
CM004543.1_24611	27.46	0.937931	1.29479	0.724391	0.468826	0.999007
CM004543.1_24667	9.79519	-1.33448	1.44518	-0.923397	0.3558	0.999007
CM004543.1_24751	1.78627	-0.757403	1.45782	-0.519546	0.60338	0.999007
CM004543.1_24764	0.788759	-1.42513	1.56774	-0.909038	0.36333	0.999007
CM004543.1_24825	0.230432	-0.929878	1.56835	-0.592904	0.553246	0.999007
CM004543.1_24872	0.0306544	-0.273991	1.56895	-0.174633	0.861368	0.999007
CM004543.1_24928	3.33303	0.891669	1.41062	0.632113	0.527313	0.999007
CM004543.1_24936	6.96361	1.989	1.56785	1.26862	0.204577	0.999007
CM004543.1_24972	211.316	-0.336278	1.07047	-0.314141	0.753414	0.999007
CM004544.1_25085	0.748141	-1.35289	1.53828	-0.879487	0.379137	0.999007
CM004544.1_25274	1.23295	-1.29275	1.49679	-0.863682	0.387763	0.999007
CM004544.1_25337	1.39245	-1.38947	1.56564	-0.887476	0.374823	0.999007
CM004544.1_25354	0.0617551	-0.152489	1.56894	-0.0971925	0.922573	0.999007
CM004544.1_25361	1.30445	-2.26167	1.50357	-1.50419	0.132531	0.999007
CM004544.1_25362	1.16394	-2.06179	1.54778	-1.33209	0.18283	0.999007
CM004544.1_25390	0.469983	-0.639675	1.5683	-0.407877	0.683364	0.999007
CM004544.1_25427	0.272053	-0.193373	1.56615	-0.12347	0.901735	0.999007
CM004544.1_25455	1592.13	-0.72757	1.17632	-0.618513	0.536237	0.999007
CM004544.1_25455.1	3244.17	-0.718727	1.18295	-0.607573	0.543471	0.999007
CM004544.1_25455.2	3243.84	-0.718196	1.18302	-0.607086	0.543794	0.999007
CM004544.1_25456	1592.13	-0.72757	1.17632	-0.618513	0.536237	0.999007
CM004544.1_25456.1	3244.17	-0.718727	1.18295	-0.607573	0.543471	0.999007
CM004544.1_25456.2	3243.84	-0.718196	1.18302	-0.607086	0.543794	0.999007
CM004544.1_25641	0.568906	0.312764	1.56597	0.199725	0.841695	0.999007
CM004544.1_25650	0.510391	-1.34221	1.56791	-0.856054	0.391968	0.999007
CM004545.1_25728	4.99851	-1.8535	1.22792	-1.50946	0.131181	0.999007
CM004545.1_25771	0.990546	-0.545313	1.48255	-0.367821	0.713007	0.999007
CM004545.1_25793	0.510391	-1.34221	1.56791	-0.856054	0.391968	0.999007
CM004545.1_25839	57.6958	0.00618718	1.32552	0.00466774	0.996276	0.999007
CM004545.1_25946	4.38648	-0.150237	1.35973	-0.110491	0.91202	0.999007
CM004545.1_25987	0.203735	0.0900889	1.56626	0.0575184	0.954132	0.999007
CM004545.1_26029	0.780151	-1.2954	1.5684	-0.825938	0.40884	0.999007
CM004545.1_26057	0.0212661	-0.304869	1.56827	-0.194398	0.845864	0.999007
CM004545.1_26062	1.53019	0.196489	1.5079	0.130306	0.896324	0.999007
CM004545.1_26071	250.678	-0.344981	1.21144	-0.28477	0.77582	0.999007
CM004545.1_26094	10.6777	1.90817	1.56777	1.21712	0.223557	0.999007
CM004545.1_26194	0.55963	-1.08134	1.51123	-0.715534	0.474279	0.999007
CM004545.1_26209	25.0232	-2.82673	1.56782	-1.80297	0.071393	0.999007
CM004546.1_26453	3.00637	0.866412	1.5674	0.552772	0.58042	0.999007
CM004546.1_26473	0.148171	0.0257937	1.56644	0.0164665	0.986862	0.999007
CM004546.1_26488	4.79029	0.0667415	1.44254	0.0462665	0.963098	0.999007
CM004546.1_26672	0.535508	-1.24973	1.56724	-0.797409	0.425213	0.999007
CM004546.1_26753	0.788522	-1.14543	1.56259	-0.733034	0.463537	0.999007
CM004546.1_26971	85.0475	0.505873	1.3411	0.377208	0.706019	0.999007
CM004546.1_27016	1.0741	0.223215	1.56783	0.142372	0.886786	0.999007
CM004547.1_27221	6.02259	1.95756	1.56798	1.24846	0.211864	0.999007
CM004547.1_27369	4.37069	-1.64827	1.18331	-1.39293	0.163642	0.999007
CM004547.1_27392	0.0354435	-0.22802	1.56765	-0.145453	0.884353	0.999007
CM004548.1_27440	0.686983	0.360175	1.56601	0.229995	0.818096	0.999007
CM004548.1_27607	1.22205	-1.40015	1.48484	-0.942967	0.345698	0.999007
CM004548.1_27687	4.26582	0.738684	1.50184	0.491853	0.622823	0.999007
CM004549.1_27758	13.4621	0.919771	1.4139	0.650522	0.515355	0.999007
CM004549.1_27807	0.395157	0.164541	1.56701	0.105004	0.916373	0.999007
CM004549.1_27827	93.2214	1.6491	1.22364	1.3477	0.177754	0.999007
CM004549.1_28007	6.64807	1.28158	1.41144	0.908	0.363878	0.999007
CM004549.1_28031	0.193114	-0.539283	1.56892	-0.343729	0.73105	0.999007
CM004550.1_28195	14.3557	2.144	1.56783	1.3675	0.171469	0.999007
CM004550.1_28240	1078.93	-0.237362	0.622134	-0.381528	0.702811	0.999007
CM004550.1_28241	0.174566	-0.554927	1.56862	-0.353767	0.723513	0.999007
CM004550.1_28343	0.505857	-0.514606	1.55908	-0.330071	0.741347	0.999007
CM004551.1_28575	11.2439	-0.325558	1.5393	-0.211498	0.832499	0.999007
CM004551.1_28576	13.1901	0.0475509	1.51666	0.0313523	0.974989	0.999007
CM004552.1_28637	0.266178	-0.412036	1.56636	-0.263053	0.79251	0.999007
CM004552.1_28682	0.0204362	-0.327858	1.56896	-0.208966	0.834475	0.999007
CM004552.1_28778	644.703	-0.658443	0.774818	-0.849803	0.395435	0.999007
CM004552.1_28779	943.631	-0.366726	0.642929	-0.570398	0.568408	0.999007
CM004552.1_28780	1078.88	-0.237535	0.62214	-0.381803	0.702608	0.999007
CM004552.1_28915	7.93022	-0.410496	1.43519	-0.286021	0.774862	0.999007
CM004552.1_28989	25.0819	-1.46478	1.48622	-0.985573	0.324343	0.999007
CM004552.1_28992	13.0014	2.12188	1.56783	1.35339	0.175931	0.999007
CM004553.1_29243	0.510391	-1.34221	1.56791	-0.856054	0.391968	0.999007
CM004553.1_29260	10.0219	2.06432	1.56782	1.31668	0.187947	0.999007
CM004554.1_29469	4.11235	-2.04851	1.20974	-1.69335	0.090389	0.999007
CM004554.1_29527	4.53397	1.97985	1.56807	1.2626	0.206731	0.999007
CM004554.1_29605	91.412	-1.65303	1.1836	-1.39661	0.16253	0.999007
MBAE01000162.1_31831	0.139483	0.0145805	1.56647	0.00930786	0.992574	0.999007
MBAE01000162.1_31917	0.172824	-0.864233	1.56846	-0.551008	0.581628	0.999007
MBAE01000213.1_31950	4.23935	-0.851681	1.42717	-0.596762	0.550666	0.999007
MBAE01000213.1_31951	158.097	-1.8066	1.17463	-1.53801	0.124047	0.999007
MBAE01000215.1_32059	0.942954	-0.306165	1.51104	-0.202618	0.839434	0.999007
MBAE01000216.1_32078	0.0613471	-0.319909	1.56802	-0.204021	0.838337	0.999007
MBAE01000230.1_32195	0.311118	-0.478456	1.56728	-0.305277	0.760155	0.999007
MBAE01000231.1_32238	0.172824	-0.864233	1.56846	-0.551008	0.581628	0.999007
MBAE01000234.1_32315	1.77962	-1.45853	1.48791	-0.980255	0.32696	0.999007
MBAE01000243.1_32369	0.160601	-0.459089	1.56733	-0.292911	0.76959	0.999007
MBAE01000247.1_32415	0.0699439	-0.524051	1.56878	-0.33405	0.738342	0.999007
MBAE01000268.1_32551	16.5226	2.17528	1.56783	1.38745	0.165304	0.999007
MBAE01000269.1_32582	0.463992	-1.30877	1.56795	-0.8347	0.403887	0.999007
MBAE01000269.1_32597	136.662	-1.34757	1.04816	-1.28565	0.198565	0.999007
MBAE01000274.1_32679	1.49567	1.50571	1.56971	0.959227	0.337444	0.999007
MBAE01000278.1_32712	1.01369	-0.965049	1.54493	-0.624654	0.532198	0.999007
MBAE01000285.1_32767	0.61693	-1.36399	1.54261	-0.884207	0.376584	0.999007
MBAE01000285.1_32894	0.0306544	-0.273991	1.56895	-0.174633	0.861368	0.999007
MBAE01000285.1_32902	0.132951	-0.416959	1.56671	-0.266137	0.790134	0.999007
MBAE01000303.1_33041	3.11285	-1.03717	1.46186	-0.709486	0.478023	0.999007
MBAE01000308.1_33148	0.862885	1.37521	1.56995	0.875961	0.381051	0.999007
MBAE01000313.1_33292	770.102	-1.32137	1.14184	-1.15723	0.247178	0.999007
MBAE01000313.1_33339	253.095	-0.835124	1.18975	-0.701934	0.482721	0.999007
MBAE01000320.1_33397	0.0317608	-0.239775	1.5679	-0.152928	0.878455	0.999007
MBAE01000320.1_33398	0.0317608	-0.239775	1.5679	-0.152928	0.878455	0.999007
MBAE01000321.1_33406	0.490607	-0.470052	1.56586	-0.300188	0.764033	0.999007
MBAE01000325.1_33435	1.73311	-0.792375	1.5608	-0.507672	0.611683	0.999007
MBAE01000325.1_33443	7.55828	-0.636496	1.47739	-0.430824	0.666597	0.999007
MBAE01000326.1_33460	0.620144	-0.533746	1.56638	-0.340753	0.73329	0.999007
MBAE01000326.1_33468	0.620144	-0.533746	1.56638	-0.340753	0.73329	0.999007
MBAE01000327.1_33510	0.417593	-1.26828	1.56803	-0.808837	0.418609	0.999007
MBAE01000344.1_33684	3.33303	0.891669	1.41062	0.632113	0.527313	0.999007
MBAE01000345.1_33691	4.5113	0.949662	1.5478	0.613555	0.539509	0.999007
MBAE01000351.1_33724	18.5062	1.77578	1.42725	1.24419	0.213428	0.999007
MBAE01000354.1_33749	0.0497224	-0.195928	1.56894	-0.124879	0.900619	0.999007
MBAE01000362.1_33963	0.392888	-0.226924	1.56312	-0.145174	0.884574	0.999007
MBAE01000394.1_34308	0.556791	-1.3705	1.56789	-0.874102	0.382062	0.999007
MBAE01000399.1_34359	4.23935	-0.851681	1.42717	-0.596762	0.550666	0.999007
MBAE01000406.1_34437	8.43992	-0.776816	1.27265	-0.610393	0.541602	0.999007
MBAE01000406.1_34547	0.270454	-0.416925	1.56867	-0.265783	0.790406	0.999007
MBAE01000415.1_34705	0.490607	-0.470052	1.56586	-0.300188	0.764033	0.999007
MBAE01000435.1_34861	92.1369	-1.30787	1.2212	-1.07097	0.284183	0.999007
MBAE01000436.1_34866	1.46119	0.936227	1.56941	0.596546	0.550811	0.999007
MBAE01000448.1_34970	592.079	0.39646	0.994604	0.398611	0.69018	0.999007
MBAE01000453.1_35052	2.01409	1.29835	1.55406	0.835457	0.40346	0.999007
MBAE01000465.1_35217	17.3248	1.83773	1.55577	1.18123	0.23751	0.999007
MBAE01000468.1_35269	0.790329	-0.751245	1.521	-0.493915	0.621366	0.999007
MBAE01000510.1_35477	188.441	-1.15316	1.45789	-0.790982	0.428954	0.999007
MBAE01000533.1_35605	0.919392	-2.44865	1.56797	-1.56167	0.118367	0.999007
MBAE01000560.1_35787	0.0496209	-0.172477	1.56729	-0.110048	0.912372	0.999007
MBAE01000565.1_35845	0.638208	-0.684239	1.56561	-0.437045	0.662079	0.999007
MBAE01000591.1_35983	0.510391	-1.34221	1.56791	-0.856054	0.391968	0.999007
MBAE01000592.1_36027	0.224861	0.110389	1.56622	0.0704811	0.943811	0.999007
MBAE01000593.1_36034	0.716417	-1.39177	1.54363	-0.901624	0.367257	0.999007
MBAE01000593.1_36040	0.366699	-1.21048	1.56813	-0.77193	0.440156	0.999007
MBAE01000595.1_36063	28.4223	-2.6956	1.53337	-1.75796	0.0787545	0.999007
MBAE01000643.1_36268	1.758	-0.368933	1.51153	-0.244079	0.80717	0.999007
MBAE01000711.1_36502	0.740289	-1.46246	1.56784	-0.932789	0.350929	0.999007
MBAE01000807.1_36879	7.39483	-1.17048	1.44937	-0.807578	0.419334	0.999007
MBAE01000848.1_37002	0.0272483	-0.291035	1.56895	-0.185496	0.85284	0.999007
MBAE01000917.1_37191	79.8695	-0.856278	1.32479	-0.646351	0.518052	0.999007
MBAE01000945.1_37262	0.747576	-1.28133	1.56387	-0.819334	0.412596	0.999007
MBAE01000946.1_37272	0.395171	0.428089	1.56619	0.273331	0.784599	0.999007
MBAE01001141.1_37682	6.28113	-1.80979	1.39862	-1.29399	0.195669	0.999007
MBAE01001141.1_37683	0.478902	-0.197738	1.5562	-0.127065	0.898889	0.999007
MBAE01001141.1_37684	0.731394	-0.439609	1.54912	-0.28378	0.776579	0.999007
MBAE01001287.1_37886	0.457641	-0.715386	1.55865	-0.458978	0.64625	0.999007
MBAE01001537.1_38052	0.185214	0.0706632	1.56631	0.0451144	0.964016	0.999007
MBAE01001543.1_38067	83.5112	-0.928366	1.08699	-0.854073	0.393064	0.999007
MBAE01001543.1_38068	84.2541	-0.919	1.08746	-0.845086	0.398063	0.999007
MBAE01002124.1_38277	0.107354	-0.170855	1.56683	-0.109045	0.913167	0.999007
CM004530.1_9472	0.12965	-0.000619546	1.56652	-0.000395492	0.999684	0.999684
CM004525.1_22623	1.03747	0.0358058	1.56265	0.0229135	NA	NA
CM004525.1_23476	0	NA	NA	NA	NA	NA
CM004525.1_23651	0	NA	NA	NA	NA	NA
CM004525.1_23964	0.593745	0.323444	1.56598	0.206544	NA	NA
CM004525.1_24349	0.306449	0.174776	1.56609	0.111601	NA	NA
CM004527.1_29872	16.1895	-2.88999	1.56885	-1.8421	NA	NA
CM004527.1_30389	0.670357	0.353979	1.56601	0.226039	NA	NA
CM004527.1_30750	12.3994	-3.81707	1.55584	-2.45338	NA	NA
CM004527.1_30942	0.574592	0.315226	1.56597	0.201297	NA	NA
CM004527.1_30953	41.6763	-3.17187	1.56758	-2.02342	NA	NA
CM004527.1_30953.1	20.8382	-3.00052	1.56837	-1.91315	NA	NA
CM004527.1_31287	0.785275	0.394058	1.56605	0.251626	NA	NA
CM004527.1_31800	0.746969	0.381358	1.56603	0.243518	NA	NA
CM004527.1_31828	0	NA	NA	NA	NA	NA
CM004528.1_1059	30.4551	-0.137816	1.46949	-0.0937845	NA	NA
CM004528.1_1218	446.143	0.150644	1.4198	0.106102	NA	NA
CM004528.1_1314	11.5719	-2.87395	1.56889	-1.83183	NA	NA
CM004528.1_1615	0.277821	0.154302	1.56612	0.0985246	NA	NA
CM004528.1_1643	0.919347	0.434276	1.56608	0.277301	NA	NA
CM004528.1_1759	3.03208	1.36775	1.29481	1.05633	NA	NA
CM004528.1_1851	0.632051	0.339152	1.56599	0.216573	NA	NA
CM004528.1_1990	0.842734	0.412041	1.56606	0.263106	NA	NA
CM004528.1_2040	7.10701	-2.68637	1.56976	-1.71133	NA	NA
CM004528.1_2105	15.2559	2.43296	1.56769	1.55194	NA	NA
CM004528.1_252	0.632051	0.339152	1.56599	0.216573	NA	NA
CM004528.1_613	0.842734	0.412041	1.56606	0.263106	NA	NA
CM004528.1_786	1.35483	-0.256381	1.53742	-0.16676	NA	NA
CM004528.1_788	0.510038	0.0168928	1.56633	0.0107849	NA	NA
CM004528.1_85	3.66222	-0.149221	1.55816	-0.0957675	NA	NA
CM004528.1_981	0.719039	-1.45461	1.56784	-0.927777	NA	NA
CM004528.1_986	0.611205	0.33081	1.56599	0.211247	NA	NA
CM004529.1_3492	0.695988	-1.44371	1.56785	-0.92082	NA	NA
CM004529.1_4102	0.766122	0.387784	1.56604	0.247621	NA	NA
CM004529.1_4634	2.01048	-1.20041	1.48213	-0.809922	NA	NA
CM004529.1_4703	0.727816	0.374773	1.56603	0.239315	NA	NA
CM004529.1_5023	0.766122	0.387784	1.56604	0.247621	NA	NA
CM004529.1_5095	5.15258	-2.60249	1.56987	-1.65778	NA	NA
CM004529.1_5418	0.632051	0.339152	1.56599	0.216573	NA	NA
CM004529.1_5767	0.811837	-1.49486	1.56782	-0.953461	NA	NA
CM004529.1_6204	0.823581	0.40618	1.56606	0.259365	NA	NA
CM004530.1_6812	0.804428	0.400188	1.56605	0.25554	NA	NA
CM004530.1_7000	1.05342	0.469233	1.56612	0.299615	NA	NA
CM004530.1_7182	10.7298	-3.50081	1.53566	-2.27968	NA	NA
CM004530.1_7310	7.84076	-2.78576	1.56929	-1.77517	NA	NA
CM004530.1_7679	8.41175	-2.81123	1.56901	-1.79172	NA	NA
CM004530.1_8138	0.708663	0.368021	1.56602	0.235004	NA	NA
CM004530.1_8165	0.649589	-1.42097	1.56786	-0.906312	NA	NA
CM004530.1_8236	0.459673	0.261351	1.56595	0.166896	NA	NA
CM004530.1_8529	119.965	1.43806	1.55343	0.925729	NA	NA
CM004530.1_8531	5.91772	1.63828	1.56797	1.04484	NA	NA
CM004530.1_8597	0.960372	0.58856	1.56636	0.375749	NA	NA
CM004530.1_9270	0.842734	0.412041	1.56606	0.263106	NA	NA
CM004531.1_10172	0.900194	0.428888	1.56608	0.273861	NA	NA
CM004531.1_10961	64.827	-2.52618	1.31744	-1.91749	NA	NA
CM004531.1_10999	0.927984	-1.5394	1.5678	-0.981881	NA	NA
CM004531.1_11185	19.6621	-2.93089	1.56864	-1.86843	NA	NA
CM004531.1_9766	29.7415	-1.64603	1.40462	-1.17187	NA	NA
CM004532.1_11588	0.755181	-0.0367485	1.56379	-0.0234996	NA	NA
CM004532.1_11832	0.44052	0.252166	1.56596	0.161029	NA	NA
CM004532.1_11907	0.296342	0.167844	1.5661	0.107173	NA	NA
CM004532.1_12185	18.4266	-3.7217	1.40718	-2.6448	NA	NA
CM004532.1_12196	17.8919	1.88859	1.47851	1.27737	NA	NA
CM004532.1_12605	0.306449	0.174776	1.56609	0.111601	NA	NA
CM004532.1_12782	0.734905	0.377244	1.56603	0.240892	NA	NA
CM004533.1_13825	4.25773	-0.422079	1.56546	-0.269619	NA	NA
CM004534.1_14990	21.3412	-2.46332	1.48704	-1.65653	NA	NA
CM004534.1_15003	1.28623	-0.4433	1.53916	-0.288014	NA	NA
CM004534.1_15407	44.4171	-2.92861	1.23042	-2.38017	NA	NA
CM004534.1_15501	24.8735	-2.44541	1.56827	-1.5593	NA	NA
CM004535.1_15530	0.314863	0.180618	1.56608	0.115331	NA	NA
CM004535.1_15636	0.555587	0.145443	1.56617	0.0928654	NA	NA
CM004535.1_15845	0.632051	0.339152	1.56599	0.216573	NA	NA
CM004535.1_15952	8.48892	-2.26761	1.5055	-1.50622	NA	NA
CM004535.1_16036	125.368	-0.34169	1.47819	-0.231154	NA	NA
CM004535.1_16110	128.279	-0.338253	1.47213	-0.229771	NA	NA
CM004535.1_16621	162.346	0.542283	1.18008	0.459531	NA	NA
CM004535.1_16937	9.06143	-2.74847	1.56954	-1.75113	NA	NA
CM004535.1_16961	128.279	-0.338253	1.47213	-0.229771	NA	NA
CM004535.1_16973	0.68951	0.361093	1.56601	0.230581	NA	NA
CM004535.1_17121	0.60886	0.0299505	1.5658	0.0191279	NA	NA
CM004536.1_17223	10.3052	-2.78101	1.56939	-1.77203	NA	NA
CM004536.1_17257	1.14831	0.22445	1.56597	0.14333	NA	NA
CM004536.1_17291	0	NA	NA	NA	NA	NA
CM004536.1_17912	9.59446	-2.76304	1.56948	-1.76048	NA	NA
CM004537.1_18137	0.612898	0.331415	1.56599	0.211633	NA	NA
CM004537.1_18346	0.574592	0.315226	1.56597	0.201297	NA	NA
CM004537.1_18533	42.2589	1.37343	1.26904	1.08226	NA	NA
CM004537.1_18836	2.81493	-0.283904	1.53634	-0.184792	NA	NA
CM004539.1_20041	45.8565	1.15319	1.3454	0.857137	NA	NA
CM004540.1_20458	0.667494	0.352986	1.56601	0.225405	NA	NA
CM004540.1_20703	0.68951	0.361093	1.56601	0.230581	NA	NA
CM004541.1_21347	30.8372	-3.04277	1.5682	-1.94029	NA	NA
CM004541.1_21438	0.659297	0.130326	1.56574	0.0832356	NA	NA
CM004541.1_21648	21.3709	-0.66992	1.5664	-0.427682	NA	NA
CM004541.1_21861	0.68951	0.361093	1.56601	0.230581	NA	NA
CM004541.1_21895	10.3545	-2.81657	1.42786	-1.97258	NA	NA
CM004542.1_21929	0.861256	0.41759	1.56607	0.266649	NA	NA
CM004542.1_22081	0.68951	0.361093	1.56601	0.230581	NA	NA
CM004542.1_22235	87.3957	-0.356083	1.18559	-0.300342	NA	NA
CM004542.1_22260	0.896479	0.471748	1.56613	0.30122	NA	NA
CM004542.1_22308	0.402214	0.232607	1.56599	0.148537	NA	NA
CM004542.1_22336	0.459673	0.261351	1.56595	0.166896	NA	NA
CM004542.1_22381	35.7573	-0.199699	1.50533	-0.132661	NA	NA
CM004542.1_22549	0.240778	0.124492	1.56618	0.0794873	NA	NA
CM004543.1_24496	0.900194	0.428888	1.56608	0.273861	NA	NA
CM004543.1_24753	162.346	0.542283	1.18008	0.459531	NA	NA
CM004544.1_25192	23.8499	-3.82334	1.53618	-2.48886	NA	NA
CM004544.1_25369	18.5623	-3.99296	1.51107	-2.64247	NA	NA
CM004544.1_25474	0.8298	0.129698	1.56582	0.0828307	NA	NA
CM004544.1_25497	1.04268	-0.381368	1.56146	-0.244238	NA	NA
CM004544.1_25563	7.84076	-2.78576	1.56929	-1.77517	NA	NA
CM004544.1_25615	0.649589	-1.42097	1.56786	-0.906312	NA	NA
CM004545.1_25968	23.0086	-2.97075	1.56847	-1.89404	NA	NA
CM004545.1_25980	0.554866	-0.297182	1.56576	-0.189801	NA	NA
CM004545.1_26078	0.344755	0.199705	1.56604	0.127522	NA	NA
CM004545.1_26289	3.75086	0.457316	1.52428	0.300021	NA	NA
CM004546.1_26462	0.306449	0.174776	1.56609	0.111601	NA	NA
CM004547.1_27197	0	NA	NA	NA	NA	NA
CM004547.1_27373	9.59446	-2.76304	1.56948	-1.76048	NA	NA
CM004548.1_27559	1.15998	-1.61453	1.56777	-1.02982	NA	NA
CM004548.1_27566	0.363908	0.21121	1.56602	0.13487	NA	NA
CM004548.1_27566.1	0.363908	0.21121	1.56602	0.13487	NA	NA
CM004549.1_27721	0.421367	0.242596	1.56598	0.154917	NA	NA
CM004549.1_27818	9.06143	-2.74847	1.56954	-1.75113	NA	NA
CM004549.1_27858	1.54066	0.355267	1.56609	0.22685	NA	NA
CM004549.1_27866	9.77214	-2.76766	1.56946	-1.76345	NA	NA
CM004549.1_27967	9.56219	-1.60468	1.56524	-1.0252	NA	NA
CM004549.1_27973	10.3052	-2.78101	1.56939	-1.77203	NA	NA
CM004549.1_27974	10.3052	-2.78101	1.56939	-1.77203	NA	NA
CM004550.1_28211	9.81824	-2.88221	1.56883	-1.83717	NA	NA
CM004550.1_28211.1	9.81824	-2.88221	1.56883	-1.83717	NA	NA
CM004550.1_28238	120.995	0.76177	1.33771	0.569456	NA	NA
CM004550.1_28249	8.88376	-2.74345	1.56956	-1.7479	NA	NA
CM004550.1_28262	7.39873	-2.89951	1.56872	-1.84833	NA	NA
CM004550.1_28266	0.593745	0.323444	1.56598	0.206544	NA	NA
CM004552.1_28619	3.02048	-2.46013	1.56991	-1.56704	NA	NA
CM004552.1_28620	3.02048	-2.46013	1.56991	-1.56704	NA	NA
CM004552.1_28639	1.03747	0.0358058	1.56265	0.0229135	NA	NA
CM004552.1_28788	24.4129	-4.44493	1.52988	-2.90541	NA	NA
CM004552.1_29049	7.30335	-2.92253	1.55361	-1.88112	NA	NA
CM004552.1_29090	113.537	0.868451	1.29741	0.669374	NA	NA
CM004553.1_29125	0.651204	0.346669	1.566	0.221372	NA	NA
CM004553.1_29330	1.20981	-1.0842	1.48874	-0.728267	NA	NA
CM004554.1_29379	41.4242	1.35723	1.26982	1.06884	NA	NA
CM004554.1_29380	42.2589	1.37343	1.26904	1.08226	NA	NA
CM004554.1_29444	21.586	-2.95948	1.56854	-1.88677	NA	NA
MBAE01000162.1_31838	24.4197	-4.8845	1.49053	-3.27703	NA	NA
MBAE01000162.1_31879	0.766122	0.387784	1.56604	0.247621	NA	NA
MBAE01000162.1_31880	0.766122	0.387784	1.56604	0.247621	NA	NA
MBAE01000213.1_31991	0.240778	0.124492	1.56618	0.0794873	NA	NA
MBAE01000231.1_32258	0.44052	0.252166	1.56596	0.161029	NA	NA
MBAE01000243.1_32368	42.2589	1.37343	1.26904	1.08226	NA	NA
MBAE01000257.1_32477	0.382547	0.025152	1.56707	0.0160504	NA	NA
MBAE01000345.1_33689	4.93044	0.597463	1.42394	0.419584	NA	NA
MBAE01000353.1_33744	9.77214	-2.76766	1.56946	-1.76345	NA	NA
MBAE01000378.1_34193	0.804428	0.400188	1.56605	0.25554	NA	NA
MBAE01000379.1_34211	0.746969	0.381358	1.56603	0.243518	NA	NA
MBAE01000379.1_34212	0.746969	0.381358	1.56603	0.243518	NA	NA
MBAE01000394.1_34320	14.5633	1.60906	1.45207	1.10812	NA	NA
MBAE01000406.1_34507	43.7638	-0.548562	1.36828	-0.400913	NA	NA
MBAE01000414.1_34693	30.3859	-0.126445	1.47104	-0.0859561	NA	NA
MBAE01000435.1_34858	22.357	-2.9678	1.56851	-1.89212	NA	NA
MBAE01000504.1_35454	0	NA	NA	NA	NA	NA
MBAE01000593.1_36031	10.8431	-2.96988	1.55634	-1.90825	NA	NA
MBAE01000652.1_36330	0.240778	0.124492	1.56618	0.0794873	NA	NA
MBAE01000720.1_36537	0.632051	0.339152	1.56599	0.216573	NA	NA
MBAE01000752.1_36685	20.6617	-2.68732	1.56278	-1.71958	NA	NA
MBAE01000787.1_36816	0.612898	0.331415	1.56599	0.211633	NA	NA
MBAE01000805.1_36860	14.5633	1.60906	1.45207	1.10812	NA	NA
MBAE01000807.1_36877	22.2418	-3.62479	1.21973	-2.9718	NA	NA
MBAE01000839.1_36983	6.21863	-2.6515	1.56984	-1.68902	NA	NA
MBAE01000839.1_36983.1	6.21863	-2.6515	1.56984	-1.68902	NA	NA
MBAE01000839.1_36984	6.21863	-2.6515	1.56984	-1.68902	NA	NA
MBAE01000852.1_37007	11.518	-1.11791	1.56224	-0.715584	NA	NA
MBAE01000852.1_37008	11.518	-1.11791	1.56224	-0.715584	NA	NA
MBAE01000988.1_37391	0.822711	0.127142	1.56582	0.0811985	NA	NA
MBAE01001190.1_37739	24.0354	-3.72423	1.46722	-2.53829	NA	NA
MBAE01001261.1_37850	0.804428	0.400188	1.56605	0.25554	NA	NA
MBAE01001272.1_37870	15.8448	-0.124059	1.51414	-0.0819334	NA	NA
MBAE01001333.1_37934	0.500092	0.280659	1.56594	0.179227	NA	NA
MBAE01001543.1_38066	30.9414	-4.91424	1.48067	-3.31894	NA	NA
MBAE01002124.1_38276	2.61734	-0.556358	1.48603	-0.374393	NA	NA
MBAE01002397.1_38362	1.90308	0.228552	1.5661	0.145937	NA	NA
